# Supplementary material for: rac-3-exo-Ammonio-7-anti-carb­oxy­tricyclo­[2.2.1.0.2,6]heptane-3-endo-carboxyl­ate monohydrate
Source: Acta Crystallogr Sect E Struct Rep Online. 2012 Apr 21;68(Pt 5):o1468–9. doi: 10.1107/S1600536812016236 (PMC3344580; doi:10.1107/S1600536812016236)
Supplement: Supplementary file 1 [file e-68-o1468-sup1.cif]

##############################################################################
#                                                                            #
# This CIF contains the data in a paper accepted for publication in          #
# Acta Crystallographica Section E. It conforms to the requirements of       #
# Notes for Authors for Acta Crystallographica Section E, and has been       #
# peer reviewed under the auspices of the IUCr Commission on Journals.       #
#                                                                            #
# Full details of the Crystallographic Information File format               #
# are given in the paper "The Crystallographic Information File (CIF):       #
# a New Standard Archive File for Crystallography" by S. R. Hall, F. H.      #
# Allen and I. D. Brown [Acta Cryst. (1991), A47, 655-685].                  #
#                                                                            #
# The current version of the core CIF dictionary is obtainable from          #
# ftp://ftp.iucr.org/pub/cif_core.dic.                                       #
#                                                                            #
# Software is freely available for graphical display of the structure(s)     #
# in this CIF. For information consult the CIF software page                 #
# http://www.iucr.org/resources/cif/software.                                #
#                                                                            #
# This file may be used for bona fide research purposes within the           #
# scientific community so long as proper attribution is given to the journal # 
# article from which it was obtained.                                        #
#                                                                            #
##############################################################################
data_global
_audit_creation_method     ' SHELXL97 (Sheldrick, 2008)'
_journal_date_recd_electronic     2012-04-10
_journal_date_accepted     2012-04-14
_journal_name_full     'Acta Crystallographica, Section E'
_journal_year     2012
_journal_volume     68
_journal_issue      5
_journal_page_first     o1468
_journal_page_last     o1469
_journal_paper_category     QO
_journal_paper_doi     10.1107/S1600536812016236
_journal_coeditor_code     LH5454
_publ_contact_author_name     'Dr Graham Smith'
_publ_contact_author_address
;
    Science and Engineering Faculty
    Queensland University of Technology
    GPO Box 2434, Brisbane, Qld 4001, Australia
;
_publ_contact_author_email     g.smith@qut.edu.au
_publ_contact_author_fax     ' 61 7 3138 1804 '
_publ_contact_author_phone     ' 61 7 3300 2667 '
_publ_section_title
;\
<i>rac</i>-3-<i>exo</i>-Ammonio-7-<i>anti</i>-carboxytricyclo[2.2.1.0.^2,6^]\
heptane-3-<i>endo</i>-carboxylate monohydrate
;
loop_
    _publ_author_name
    _publ_author_address
    'Graham Smith'
;
  Science and Engineering Faculty
  Queensland University of Technology
  GPO Box 2434, Brisbane, Queensland 4001, Australia
;
    ' Urs D. Wermuth '
;
  School of Biomolecular and Physical Sciences
  Griffith University
  Nathan, Queensland, 4111, Australia
;
    'Ian D. Jenkins'
;
  Eskitis Institute
  Griffith University
  Nathan, Queensland, 4111, Australia
;
data_I
_audit_creation_method     SHELXL97
_chemical_name_systematic
;
<i>rac</i>-3-<i>exo</i>-Ammonio-7-<i>anti</i>-
carboxytricyclo[2.2.1.0^2,6^]heptane-3-<i>endo</i>-carboxylate monohydrate
;
_chemical_name_common
;
3-azaniumyl-7-carboxytricyclo[2.2.1.0^2,6^]heptane-3-carboxylate monohydrate
;
_chemical_formula_moiety     'C9 H11 N O4, H2 O'
_chemical_formula_sum     'C9 H13 N O5'
_chemical_formula_iupac     'C9 H11 N O4, H2 O'
_chemical_formula_weight     215.20
_chemical_melting_point     ?
_symmetry_cell_setting     monoclinic
_symmetry_space_group_name_H-M     'P 21/c'
_symmetry_space_group_name_Hall     '-P 2ybc'
loop_
    _symmetry_equiv_pos_as_xyz
    'x, y, z'
    '-x, y+1/2, -z+1/2'
    '-x, -y, -z'
    'x, -y+1/2, z+1/2'
_cell_length_a     7.7565(2)
_cell_length_b     11.4103(2)
_cell_length_c     10.3339(3)
_cell_angle_alpha     90.00
_cell_angle_beta     94.888(2)
_cell_angle_gamma     90.00
_cell_volume     911.27(4)
_cell_formula_units_Z     4
_cell_measurement_reflns_used     3396
_cell_measurement_theta_min     3.17
_cell_measurement_theta_max     28.56
_cell_measurement_temperature     223(2)
_exptl_crystal_description     'plate'
_exptl_crystal_colour     'colourless'
_exptl_crystal_size_max     0.30
_exptl_crystal_size_mid     0.30
_exptl_crystal_size_min     0.15
_exptl_crystal_density_diffrn     1.569
_exptl_crystal_density_meas     ?
_exptl_crystal_density_method     'not measured'
_exptl_crystal_F_000     456
_exptl_absorpt_coefficient_mu     0.129
_exptl_absorpt_correction_type     multi-scan
_exptl_absorpt_process_details     '(CrysAlis PRO; Oxford Diffraction, 2010)'
_exptl_absorpt_correction_T_min     0.990
_exptl_absorpt_correction_T_max     1.000
_exptl_special_details     ?
_diffrn_ambient_temperature     223(2)
_diffrn_radiation_type     MoK\a
_diffrn_radiation_wavelength     0.71073
_diffrn_radiation_source     'Enhance (Mo) X-ray source'
_diffrn_radiation_monochromator     graphite
_diffrn_measurement_device_type
                                'Oxford Diffraction Gemini-S Ultra CCD-detector'
_diffrn_measurement_method     '\w scans'
_diffrn_detector_area_resol_mean     16.077
_diffrn_reflns_number     7572
_diffrn_reflns_av_R_equivalents     0.0264
_diffrn_reflns_av_sigmaI/netI     0.0381
_diffrn_reflns_theta_min     3.18
_diffrn_reflns_theta_max     28.56
_diffrn_reflns_theta_full     26.00
_diffrn_measured_fraction_theta_max     0.906
_diffrn_measured_fraction_theta_full     0.987
_diffrn_reflns_limit_h_min     -9
_diffrn_reflns_limit_h_max     10
_diffrn_reflns_limit_k_min     -15
_diffrn_reflns_limit_k_max     15
_diffrn_reflns_limit_l_min     -13
_diffrn_reflns_limit_l_max     13
_diffrn_standards_number     0
_diffrn_standards_interval_count     .
_diffrn_standards_interval_time     .
_diffrn_standards_decay_%     ?
_refine_special_details
;
Refinement of <i>F</i>^2^ against ALL reflections. The weighted <i>R</i>-factor
<i>wR</i> and goodness of fit <i>S</i> are based on <i>F</i>^2^, conventional
<i>R</i>-factors <i>R</i> are based on <i>F</i>, with <i>F</i> set to zero for
negative <i>F</i>^2^. The threshold expression of <i>F</i>^2^ >
\s(<i>F</i>^2^) is used only for calculating <i>R</i>-factors(gt) <i>etc</i>.
and is not relevant to the choice of reflections for refinement.
<i>R</i>-factors based on <i>F</i>^2^ are statistically about twice as large
as those based on <i>F</i>, and <i>R</i>- factors based on ALL data will be
even larger.
;
_reflns_number_total     2128
_reflns_number_gt     1589
_reflns_threshold_expression     'I>2\s(I) '
_refine_ls_structure_factor_coef     Fsqd
_refine_ls_matrix_type     full
_refine_ls_R_factor_all     0.0582
_refine_ls_R_factor_gt     0.0375
_refine_ls_wR_factor_gt     0.0858
_refine_ls_wR_factor_ref     0.0913
_refine_ls_goodness_of_fit_ref     0.971
_refine_ls_restrained_S_all     0.971
_refine_ls_number_reflns     2128
_refine_ls_number_parameters     160
_refine_ls_number_restraints     0
_refine_ls_hydrogen_treatment     mixed
_refine_ls_weighting_scheme     calc
_refine_ls_weighting_details
         'calc w=1/[\s^2^(Fo^2^)+(0.0525P)^2^+0.0562P] where P=(Fo^2^+2Fc^2^)/3'
_atom_sites_solution_hydrogens     geom
_atom_sites_solution_primary     direct
_atom_sites_solution_secondary     difmap
_refine_ls_shift/su_max     0.001
_refine_ls_shift/su_mean     0.000
_refine_diff_density_max     0.312
_refine_diff_density_min     -0.252
_refine_ls_extinction_method     none
_refine_ls_extinction_coef     ?
loop_
    _atom_type_symbol
    _atom_type_description
    _atom_type_scat_dispersion_real
    _atom_type_scat_dispersion_imag
    _atom_type_scat_source
    'C' 'C' 0.0033 0.0016
                         'International Tables Vol C Tables 4.2.6.8 and 6.1.1.4'
    'H' 'H' 0.0000 0.0000
                         'International Tables Vol C Tables 4.2.6.8 and 6.1.1.4'
    'N' 'N' 0.0061 0.0033
                         'International Tables Vol C Tables 4.2.6.8 and 6.1.1.4'
    'O' 'O' 0.0106 0.0060
                         'International Tables Vol C Tables 4.2.6.8 and 6.1.1.4'
_computing_data_collection     'CrysAlis PRO (Oxford Diffraction, 2010)'
_computing_cell_refinement     'CrysAlis PRO (Oxford Diffraction, 2010)'
_computing_data_reduction     'CrysAlis PRO (Oxford Diffraction, 2010)'
_computing_structure_solution     'SIR92 (Altomare <i>et al.</i>, 1994)'
_computing_structure_refinement
                      'SHELXL97 (Sheldrick, 2008) within WinGX (Farrugia, 1999)'
_computing_molecular_graphics     'PLATON (Spek, 2009)'
_computing_publication_material     'PLATON (Spek, 2009)'
loop_
    _atom_site_type_symbol
    _atom_site_label
    _atom_site_fract_x
    _atom_site_fract_y
    _atom_site_fract_z
    _atom_site_U_iso_or_equiv
    _atom_site_thermal_displace_type
    _atom_site_calc_flag
    _atom_site_refinement_flags
    _atom_site_occupancy
    O O31 0.60834(14) 0.12616(8) 0.03042(10) 0.0217(3) Uani . . 1.000
    O O32 0.57555(15) 0.27409(8) 0.16495(11) 0.0291(4) Uani . . 1.000
    O O71 -0.10727(14) 0.05736(9) 0.32326(12) 0.0311(4) Uani . . 1.000
    O O72 -0.08102(14) -0.06274(9) 0.16170(11) 0.0273(3) Uani . . 1.000
    N N31 0.53370(17) -0.03193(10) 0.20183(13) 0.0166(3) Uani . . 1.000
    C C1 0.26343(19) 0.07189(12) 0.39029(14) 0.0190(4) Uani . . 1.000
    C C2 0.43453(18) 0.12186(11) 0.35275(13) 0.0165(4) Uani . . 1.000
    C C3 0.45247(17) 0.08675(11) 0.21340(13) 0.0142(4) Uani . . 1.000
    C C4 0.25626(18) 0.08423(11) 0.16738(13) 0.0152(4) Uani . . 1.000
    C C5 0.19989(19) 0.20682(11) 0.20992(13) 0.0176(4) Uani . . 1.000
    C C6 0.27559(19) 0.19863(12) 0.35020(14) 0.0184(4) Uani . . 1.000
    C C7 0.18333(18) 0.00565(12) 0.27376(13) 0.0171(4) Uani . . 1.000
    C C31 0.55486(18) 0.17107(11) 0.13073(14) 0.0163(4) Uani . . 1.000
    C C71 -0.01187(19) 0.00291(12) 0.25744(15) 0.0210(4) Uani . . 1.000
    O O1W 0.10015(16) -0.21234(11) 0.05407(12) 0.0312(4) Uani . . 1.000
    H H1 0.24590 0.04870 0.47950 0.0230 Uiso calc R 1.000
    H H2 0.53470 0.13290 0.41600 0.0200 Uiso calc R 1.000
    H H4 0.22510 0.06230 0.07670 0.0180 Uiso calc R 1.000
    H H5A 0.25210 0.26910 0.16270 0.0210 Uiso calc R 1.000
    H H5B 0.07510 0.21590 0.20280 0.0210 Uiso calc R 1.000
    H H6 0.26610 0.26310 0.41190 0.0220 Uiso calc R 1.000
    H H7 0.23080 -0.07380 0.27130 0.0210 Uiso calc R 1.000
    H H31A 0.509(3) -0.0598(15) 0.117(2) 0.033(5) Uiso . . 1.000
    H H31B 0.650(3) -0.0273(14) 0.2222(17) 0.028(5) Uiso . . 1.000
    H H31C 0.501(2) -0.0843(15) 0.2564(18) 0.024(4) Uiso . . 1.000
    H H72 -0.007(4) -0.115(2) 0.124(2) 0.063(7) Uiso . . 1.000
    H H11W 0.108(3) -0.283(2) 0.092(2) 0.063(7) Uiso . . 1.000
    H H12W 0.207(3) -0.1929(19) 0.026(2) 0.054(6) Uiso . . 1.000
loop_
    _atom_site_aniso_label
    _atom_site_aniso_U_11
    _atom_site_aniso_U_22
    _atom_site_aniso_U_33
    _atom_site_aniso_U_12
    _atom_site_aniso_U_13
    _atom_site_aniso_U_23
    O31 0.0263(6) 0.0193(5) 0.0209(5) -0.0048(4) 0.0095(4) -0.0035(4)
    O32 0.0346(7) 0.0157(5) 0.0393(7) -0.0075(5) 0.0158(5) -0.0080(5)
    O71 0.0185(6) 0.0331(6) 0.0433(7) 0.0021(5) 0.0119(5) -0.0028(5)
    O72 0.0153(5) 0.0251(5) 0.0410(7) -0.0032(5) 0.0002(5) -0.0035(5)
    N31 0.0143(6) 0.0135(5) 0.0223(7) 0.0010(5) 0.0038(5) 0.0020(5)
    C1 0.0167(7) 0.0230(7) 0.0175(7) 0.0017(6) 0.0032(6) 0.0026(5)
    C2 0.0156(7) 0.0182(6) 0.0157(7) -0.0008(6) 0.0008(5) -0.0003(5)
    C3 0.0126(7) 0.0126(6) 0.0176(7) 0.0006(5) 0.0020(5) -0.0021(5)
    C4 0.0135(7) 0.0164(6) 0.0156(7) -0.0001(5) 0.0008(5) -0.0002(5)
    C5 0.0167(7) 0.0160(6) 0.0203(7) 0.0025(6) 0.0030(6) 0.0009(5)
    C6 0.0187(7) 0.0182(6) 0.0187(7) 0.0015(6) 0.0034(6) -0.0031(6)
    C7 0.0140(7) 0.0158(6) 0.0220(7) 0.0021(6) 0.0038(6) 0.0026(5)
    C31 0.0127(7) 0.0167(6) 0.0193(7) -0.0005(5) 0.0008(5) 0.0002(5)
    C71 0.0172(7) 0.0168(6) 0.0294(8) -0.0010(6) 0.0047(6) 0.0055(6)
    O1W 0.0263(7) 0.0294(6) 0.0394(7) -0.0032(5) 0.0118(5) 0.0012(5)
_geom_special_details
;
Bond distances, angles <i>etc</i>. have been calculated using the rounded
fractional coordinates. All su's are estimated from the variances of the
(full) variance-covariance matrix. The cell e.s.d.'s are taken into account in
the estimation of distances, angles and torsion angles
;
loop_
    _geom_bond_atom_site_label_1
    _geom_bond_atom_site_label_2
    _geom_bond_site_symmetry_1
    _geom_bond_site_symmetry_2
    _geom_bond_distance
    _geom_bond_publ_flag
    O31 C31 . . 1.2580(17) no
    O32 C31 . . 1.2341(16) no
    O71 C71 . . 1.2174(19) no
    O72 C71 . . 1.3180(18) no
    O72 H72 . . 0.94(3) no
    O1W H11W . . 0.90(2) no
    O1W H12W . . 0.93(2) no
    N31 C3 . . 1.5026(17) no
    N31 H31A . . 0.94(2) no
    N31 H31B . . 0.91(2) no
    N31 H31C . . 0.874(18) no
    C1 C7 . . 1.510(2) no
    C1 C6 . . 1.5095(19) no
    C1 C2 . . 1.525(2) no
    C2 C3 . . 1.5125(19) no
    C2 C6 . . 1.511(2) no
    C3 C4 . . 1.5556(19) no
    C3 C31 . . 1.5498(19) no
    C4 C7 . . 1.5615(19) no
    C4 C5 . . 1.5407(18) no
    C5 C6 . . 1.520(2) no
    C7 C71 . . 1.509(2) no
    C1 H1 . . 0.9800 no
    C2 H2 . . 0.9800 no
    C4 H4 . . 0.9800 no
    C5 H5A . . 0.9700 no
    C5 H5B . . 0.9700 no
    C6 H6 . . 0.9800 no
    C7 H7 . . 0.9800 no
loop_
    _geom_angle_atom_site_label_1
    _geom_angle_atom_site_label_2
    _geom_angle_atom_site_label_3
    _geom_angle_site_symmetry_1
    _geom_angle_site_symmetry_2
    _geom_angle_site_symmetry_3
    _geom_angle
    _geom_angle_publ_flag
    C71 O72 H72 . . . 116.7(16) no
    H11W O1W H12W . . . 109(2) no
    H31A N31 H31B . . . 110.8(18) no
    C3 N31 H31C . . . 114.7(11) no
    C3 N31 H31A . . . 109.1(12) no
    C3 N31 H31B . . . 110.1(10) no
    H31B N31 H31C . . . 103.1(15) no
    H31A N31 H31C . . . 108.9(16) no
    C6 C1 C7 . . . 106.96(12) no
    C2 C1 C7 . . . 106.99(11) no
    C2 C1 C6 . . . 59.72(9) no
    C3 C2 C6 . . . 106.15(11) no
    C1 C2 C6 . . . 59.64(9) no
    C1 C2 C3 . . . 107.21(11) no
    N31 C3 C4 . . . 111.41(10) no
    N31 C3 C31 . . . 106.12(11) no
    N31 C3 C2 . . . 112.81(11) no
    C2 C3 C31 . . . 116.96(11) no
    C4 C3 C31 . . . 112.14(11) no
    C2 C3 C4 . . . 97.41(10) no
    C3 C4 C5 . . . 100.95(10) no
    C5 C4 C7 . . . 101.06(11) no
    C3 C4 C7 . . . 101.48(10) no
    C4 C5 C6 . . . 96.91(10) no
    C2 C6 C5 . . . 107.50(11) no
    C1 C6 C5 . . . 107.01(11) no
    C1 C6 C2 . . . 60.64(9) no
    C1 C7 C71 . . . 116.11(12) no
    C1 C7 C4 . . . 97.18(11) no
    C4 C7 C71 . . . 110.69(11) no
    O31 C31 O32 . . . 125.46(13) no
    O31 C31 C3 . . . 114.95(11) no
    O32 C31 C3 . . . 119.58(12) no
    O71 C71 C7 . . . 125.36(13) no
    O72 C71 C7 . . . 115.84(12) no
    O71 C71 O72 . . . 118.79(14) no
    C2 C1 H1 . . . 122.00 no
    C6 C1 H1 . . . 122.00 no
    C7 C1 H1 . . . 122.00 no
    C1 C2 H2 . . . 122.00 no
    C3 C2 H2 . . . 122.00 no
    C6 C2 H2 . . . 122.00 no
    C5 C4 H4 . . . 117.00 no
    C7 C4 H4 . . . 117.00 no
    C3 C4 H4 . . . 117.00 no
    C4 C5 H5A . . . 112.00 no
    C6 C5 H5A . . . 112.00 no
    C6 C5 H5B . . . 112.00 no
    C4 C5 H5B . . . 112.00 no
    H5A C5 H5B . . . 110.00 no
    C2 C6 H6 . . . 122.00 no
    C5 C6 H6 . . . 122.00 no
    C1 C6 H6 . . . 122.00 no
    C4 C7 H7 . . . 111.00 no
    C71 C7 H7 . . . 111.00 no
    C1 C7 H7 . . . 111.00 no
loop_
    _geom_torsion_atom_site_label_1
    _geom_torsion_atom_site_label_2
    _geom_torsion_atom_site_label_3
    _geom_torsion_atom_site_label_4
    _geom_torsion_site_symmetry_1
    _geom_torsion_site_symmetry_2
    _geom_torsion_site_symmetry_3
    _geom_torsion_site_symmetry_4
    _geom_torsion
    _geom_torsion_publ_flag
    C6 C1 C2 C3 . . . . -98.97(12) no
    C7 C1 C2 C3 . . . . 1.10(14) no
    C7 C1 C2 C6 . . . . 100.07(12) no
    C2 C1 C6 C5 . . . . 100.87(12) no
    C7 C1 C6 C2 . . . . -100.12(12) no
    C7 C1 C6 C5 . . . . 0.76(15) no
    C2 C1 C7 C4 . . . . -31.88(13) no
    C2 C1 C7 C71 . . . . -149.16(12) no
    C6 C1 C7 C4 . . . . 30.86(13) no
    C6 C1 C7 C71 . . . . -86.42(14) no
    C1 C2 C3 N31 . . . . -86.65(13) no
    C1 C2 C3 C4 . . . . 30.35(12) no
    C1 C2 C3 C31 . . . . 149.86(11) no
    C6 C2 C3 N31 . . . . -149.18(11) no
    C6 C2 C3 C4 . . . . -32.19(12) no
    C6 C2 C3 C31 . . . . 87.33(14) no
    C1 C2 C6 C5 . . . . -100.06(12) no
    C3 C2 C6 C1 . . . . 100.80(12) no
    C3 C2 C6 C5 . . . . 0.74(14) no
    N31 C3 C4 C5 . . . . 170.94(11) no
    N31 C3 C4 C7 . . . . 67.13(13) no
    C2 C3 C4 C5 . . . . 52.85(11) no
    C2 C3 C4 C7 . . . . -50.96(11) no
    C31 C3 C4 C5 . . . . -70.29(13) no
    C31 C3 C4 C7 . . . . -174.09(10) no
    N31 C3 C31 O31 . . . . 34.29(16) no
    N31 C3 C31 O32 . . . . -146.79(13) no
    C2 C3 C31 O31 . . . . 161.14(12) no
    C2 C3 C31 O32 . . . . -19.94(19) no
    C4 C3 C31 O31 . . . . -87.56(14) no
    C4 C3 C31 O32 . . . . 91.36(15) no
    C3 C4 C5 C6 . . . . -51.88(12) no
    C7 C4 C5 C6 . . . . 52.27(12) no
    C3 C4 C7 C1 . . . . 51.65(12) no
    C3 C4 C7 C71 . . . . 173.10(11) no
    C5 C4 C7 C1 . . . . -52.08(12) no
    C5 C4 C7 C71 . . . . 69.37(13) no
    C4 C5 C6 C1 . . . . -32.48(14) no
    C4 C5 C6 C2 . . . . 31.34(13) no
    C1 C7 C71 O71 . . . . 6.7(2) no
    C1 C7 C71 O72 . . . . -174.76(12) no
    C4 C7 C71 O71 . . . . -102.86(16) no
    C4 C7 C71 O72 . . . . 75.74(15) no
loop_
    _geom_hbond_atom_site_label_D
    _geom_hbond_atom_site_label_H
    _geom_hbond_atom_site_label_A
    _geom_hbond_site_symmetry_A
    _geom_hbond_distance_DH
    _geom_hbond_distance_HA
    _geom_hbond_distance_DA
    _geom_hbond_angle_DHA
    _geom_hbond_publ_flag
    O1W H11W O71 2_545 0.90(2) 2.02(2) 2.9161(16) 176(2) yes
    O1W H12W O31 3_655 0.93(2) 1.77(2) 2.6792(16) 168(2) yes
    N31 H31A O31 3_655 0.94(2) 1.87(2) 2.7712(17) 161(2) yes
    N31 H31B O71 1_655 0.91(2) 2.29(2) 3.1261(17) 153.0(15) yes
    N31 H31B O72 1_655 0.91(2) 2.27(2) 3.0720(17) 147.6(15) yes
    N31 H31C O32 2_645 0.874(18) 1.925(17) 2.7769(16) 164.4(17) yes
    O72 H72 O1W . 0.94(3) 1.60(3) 2.5282(16) 174(3) yes
    C5 H5A O32 . 0.97 2.51 3.0865(19) 118 no
    C6 H6 O72 2_555 0.98 2.53 3.1105(17) 118 no
    C7 H7 N31 . 0.98 2.56 2.9097(19) 101 no
    C7 H7 O32 2_645 0.98 2.35 3.2678(17) 155 no
_iucr_refine_instructions_details
;
TITL gs08gs34_URSCAGE_(I)
CELL  0.71073    7.7565   11.4103   10.3339    90.000    94.888    90.000
ZERR 4           0.0002    0.0002    0.0003     0.000     0.002     0.000
LATT   1
SYMM             - X ,    0.50000 + Y ,    0.50000 - Z
SFAC    C  H  N  O
UNIT    36   52   4  20
MERG   2
FMAP   2
PLAN  10
L.S. 5
FMAP 2
PLAN 20
ACTA  52
BOND $H
WGHT    0.052500    0.056200
FVAR       9.25453
O31   4    0.608338    0.126164    0.030416    11.00000    0.02631    0.01929 =
         0.02093   -0.00354    0.00950   -0.00484
O32   4    0.575555    0.274085    0.164949    11.00000    0.03463    0.01569 =
         0.03929   -0.00799    0.01585   -0.00754
O71   4   -0.107266    0.057363    0.323261    11.00000    0.01849    0.03310 =
         0.04334   -0.00283    0.01186    0.00209
O72   4   -0.081017   -0.062739    0.161701    11.00000    0.01529    0.02514 =
         0.04096   -0.00347    0.00020   -0.00317
H72   2   -0.006533   -0.115241    0.123729    11.00000    0.06254
N31   3    0.533701   -0.031933    0.201831    11.00000    0.01429    0.01349 =
         0.02227    0.00203    0.00377    0.00097
H31A  2    0.509152   -0.059755    0.116682    11.00000    0.03282
H31B  2    0.650269   -0.027295    0.222241    11.00000    0.02849
H31C  2    0.500526   -0.084328    0.256435    11.00000    0.02357
C1    1    0.263430    0.071894    0.390293    11.00000    0.01667    0.02298 =
         0.01748    0.00262    0.00318    0.00166
AFIX  13
H1    2    0.245875    0.048665    0.479520    11.00000   -1.20000
AFIX   0
C2    1    0.434533    0.121864    0.352748    11.00000    0.01559    0.01825 =
         0.01574   -0.00025    0.00078   -0.00084
AFIX  13
H2    2    0.534749    0.132925    0.415966    11.00000   -1.20000
AFIX   0
C3    1    0.452472    0.086754    0.213397    11.00000    0.01263    0.01262 =
         0.01764   -0.00206    0.00201    0.00063
C4    1    0.256264    0.084226    0.167378    11.00000    0.01353    0.01641 =
         0.01557   -0.00018    0.00083   -0.00011
AFIX  13
H4    2    0.225136    0.062286    0.076704    11.00000   -1.20000
AFIX   0
C5    1    0.199886    0.206820    0.209924    11.00000    0.01666    0.01605 =
         0.02032    0.00090    0.00305    0.00251
AFIX  23
H5A   2    0.252139    0.269098    0.162718    11.00000   -1.20000
H5B   2    0.075091    0.215867    0.202821    11.00000   -1.20000
AFIX   0
C6    1    0.275589    0.198633    0.350200    11.00000    0.01869    0.01825 =
         0.01866   -0.00315    0.00343    0.00153
AFIX  13
H6    2    0.266082    0.263057    0.411903    11.00000   -1.20000
AFIX   0
C7    1    0.183330    0.005654    0.273759    11.00000    0.01402    0.01578 =
         0.02204    0.00264    0.00379    0.00210
AFIX  13
H7    2    0.230828   -0.073826    0.271321    11.00000   -1.20000
AFIX   0
C31   1    0.554862    0.171066    0.130730    11.00000    0.01265    0.01673 =
         0.01925    0.00015    0.00079   -0.00052
C71   1   -0.011870    0.002913    0.257444    11.00000    0.01721    0.01685 =
         0.02937    0.00550    0.00472   -0.00102
O1W   4    0.100152   -0.212337    0.054068    11.00000    0.02631    0.02942 =
         0.03943    0.00122    0.01177   -0.00321
H11W  2    0.107892   -0.282745    0.092072    11.00000    0.06286
H12W  2    0.206713   -0.192923    0.026066    11.00000    0.05370
HKLF 4
REM  gs08gs34_URSCAGE
REM R1 =  0.0375 for   1589 Fo > 4sig(Fo)  and  0.0582 for all   2128 data
REM    160 parameters refined using      0 restraints
END
WGHT      0.0510      0.0000
REM Highest difference peak  0.312,  deepest hole -0.252,  1-sigma level  0.044
Q1    1   0.3588  0.0819  0.1854  11.00000  0.05    0.31
Q2    1   0.2249  0.1386  0.3780  11.00000  0.05    0.25
Q3    1   0.3633  0.0719  0.3760  11.00000  0.05    0.24
Q4    1   0.4514  0.1015  0.2896  11.00000  0.05    0.23
Q5    1   0.2117  0.0469  0.2235  11.00000  0.05    0.22
Q6    1   0.0947  0.0071  0.2646  11.00000  0.05    0.22
Q7    1   0.2210  0.1445  0.1873  11.00000  0.05    0.22
Q8    1   0.4900  0.0349  0.2077  11.00000  0.05    0.22
Q9    1   0.4972  0.1263  0.1710  11.00000  0.05    0.21
Q10   1   0.2068  0.2020  0.2895  11.00000  0.05    0.18
;
