# Supplementary material for: rac-3-exo-Ammonio-7-anti-carb­oxy­tricyclo­[2.2.1.0.2,6]heptane-3-endo-carboxyl­ate monohydrate
Source: Acta Crystallogr Sect E Struct Rep Online. 2012 Apr 21;68(Pt 5):o1468–9. doi: 10.1107/S1600536812016236 (PMC3344580; doi:10.1107/S1600536812016236)
Supplement: Supplementary file 2 [file e-68-o1468-Isup2.hkl]

#
# h,k,l, Fc-squared, Fo-squared, sigma(Fo-squared) and status flag
#
data_I
_shelx_title ' gs08gs34_URSCAGE'
_shelx_refln_list_code          4
_shelx_F_calc_maximum      110.99
_exptl_crystal_F_000       456.00
_reflns_d_resolution_high  0.7406
 
loop_
 _symmetry_equiv_pos_as_xyz
 'x, y, z'
 '-x, y+1/2, -z+1/2'
 '-x, -y, -z'
 'x, -y-1/2, z-1/2'
 
_cell_length_a     7.7565
_cell_length_b    11.4103
_cell_length_c    10.3339
_cell_angle_alpha  90.000
_cell_angle_beta   94.888
_cell_angle_gamma  90.000
 
_shelx_F_squared_multiplier     1.000
 
loop_
 _refln_index_h
 _refln_index_k
 _refln_index_l
 _refln_F_squared_calc
 _refln_F_squared_meas
 _refln_F_squared_sigma
 _refln_observed_status
   2   0   0     1958.91     1848.06     15.06 o
   3   0   0     2322.28     2450.58     20.84 o
   4   0   0       74.45       89.50      6.49 o
   5   0   0       35.88       27.18      5.61 o
   6   0   0     2357.20     2393.83     30.21 o
   7   0   0      216.52      164.52     11.12 o
   8   0   0       38.82       34.11      9.17 o
   9   0   0      147.96      165.27     13.21 o
  10   0   0        1.54        3.05     11.29 o
   1   1   0      586.10      510.28     11.21 o
   2   1   0       91.00       94.32      2.31 o
   3   1   0     6427.65     6539.61    126.44 o
   4   1   0       96.91       94.17      7.88 o
   5   1   0      273.41      289.66      7.47 o
   6   1   0        4.17        6.20      4.15 o
   7   1   0      115.13      123.31      7.23 o
   8   1   0        4.43        6.06      5.66 o
   9   1   0       17.46       21.00      5.47 o
  10   1   0       75.15       72.73     13.80 o
   0   2   0     1601.62     1478.22     10.00 o
   1   2   0      940.95     1025.17      3.24 o
   2   2   0      511.70      427.22      5.22 o
   3   2   0       17.64       24.75      2.90 o
   4   2   0      399.33      397.97      9.69 o
   5   2   0       83.27       76.85      5.04 o
   6   2   0      161.51      166.51      6.03 o
   7   2   0       25.67       35.48      4.83 o
   8   2   0       66.48       67.49      6.07 o
   9   2   0        0.20       -1.93      7.01 o
  10   2   0        7.30        7.44     10.64 o
   1   3   0     1219.72     1198.69      6.88 o
   2   3   0      164.11      181.65      2.90 o
   3   3   0     1044.19     1037.15      7.45 o
   4   3   0      127.68      138.99      4.95 o
   5   3   0     1892.70     1798.26     14.09 o
   6   3   0      481.82      466.30      8.54 o
   7   3   0        5.53        7.83      4.24 o
   8   3   0       45.52       53.88      5.59 o
   9   3   0       12.96       21.03      7.12 o
   0   4   0      882.80      858.97      7.16 o
   1   4   0     2638.38     2724.39      8.25 o
   2   4   0        2.85        4.39      1.73 o
   3   4   0      179.15      164.55      3.86 o
   4   4   0       39.01       37.43      3.53 o
   5   4   0        5.84        7.14      3.06 o
   6   4   0      244.37      224.98      7.71 o
   7   4   0       11.54       12.56      4.13 o
   8   4   0        1.61        3.71      6.34 o
   9   4   0        6.41        6.09      6.69 o
   1   5   0      630.57      662.40      3.90 o
   2   5   0      353.42      375.66      2.96 o
   3   5   0       97.70       90.72      3.66 o
   4   5   0       23.76       20.49      3.28 o
   5   5   0      449.84      430.73      7.48 o
   6   5   0        5.71        9.77      3.92 o
   7   5   0       41.96       41.02      6.71 o
   8   5   0       18.61       17.67      6.40 o
   9   5   0       42.76       50.82      7.47 o
   0   6   0      923.92      969.47     10.33 o
   1   6   0        3.97        8.53      1.41 o
   2   6   0       67.83       70.41      2.19 o
   3   6   0        2.27        3.99      1.80 o
   4   6   0       19.69       28.29      4.66 o
   5   6   0      438.40      444.52     11.18 o
   6   6   0      859.41      840.79     20.56 o
   7   6   0       11.94       12.23      6.88 o
   8   6   0       46.58       60.02      8.64 o
   9   6   0        0.71        3.89      8.52 o
   1   7   0       49.19       59.18      1.74 o
   2   7   0       65.25       58.10      3.13 o
   3   7   0        1.30        3.16      1.80 o
   4   7   0        0.37        2.92      4.16 o
   5   7   0       45.20       53.87      6.21 o
   6   7   0      120.20      118.29      7.83 o
   7   7   0        0.47        2.67      6.43 o
   8   7   0        5.51        6.74      6.93 o
   9   7   0        4.07       -2.03     13.73 o
   0   8   0      256.89      261.07      5.21 o
   1   8   0      417.31      402.96      3.73 o
   2   8   0      222.01      241.41      4.12 o
   3   8   0      113.81      105.67      3.78 o
   4   8   0       54.05       40.73      4.00 o
   5   8   0     1235.19     1235.12     27.84 o
   6   8   0      333.26      323.26     11.22 o
   7   8   0       49.84       48.06      7.58 o
   8   8   0        3.54       12.80      8.51 o
   1   9   0      421.95      403.21      4.62 o
   2   9   0       72.31       87.96      3.43 o
   3   9   0      157.01      152.89      5.48 o
   4   9   0       10.89       19.04      4.98 o
   5   9   0       84.00       89.65      7.38 o
   6   9   0       17.21       17.52      5.49 o
   7   9   0      111.30      117.92      9.07 o
   8   9   0      100.42      121.48     14.86 o
   0  10   0      274.66      268.69      5.93 o
   1  10   0       19.00       22.94      2.21 o
   2  10   0      104.83       98.22      3.49 o
   3  10   0        0.05        0.48      3.97 o
   4  10   0      188.26      176.03      7.39 o
   5  10   0      140.09      141.29     10.87 o
   6  10   0       53.98       60.45      9.44 o
   7  10   0       30.10       31.82      6.21 o
   1  11   0        2.07        4.26      2.36 o
   2  11   0       14.22       13.67      2.66 o
   3  11   0        7.01        5.03      4.11 o
   4  11   0      282.00      276.12      7.16 o
   5  11   0        1.36        7.02      5.72 o
   6  11   0       26.52       28.45      7.29 o
   7  11   0      166.90      164.87     15.54 o
   0  12   0       25.16       29.43      4.40 o
   1  12   0       26.17       25.65      2.88 o
   2  12   0        4.30        5.55      3.04 o
   3  12   0       11.46       12.97      4.13 o
   4  12   0      205.70      193.79      6.72 o
   5  12   0       11.90        6.21      8.09 o
   1  13   0        3.21        7.60      4.10 o
   2  13   0        0.99        4.99      4.84 o
   3  13   0       66.78       80.02      5.78 o
   4  13   0        4.87        5.03      7.00 o
   5  13   0        7.14       15.01     12.60 o
   0  14   0      327.12      342.42     11.17 o
   1  14   0      226.73      231.12      7.20 o
   2  14   0       55.17       65.61      7.12 o
   3  14   0        2.59        4.79      8.98 o
   1  15   0       58.21       63.95     10.12 o
 -10   1   1        5.66        3.38      7.51 o
  -9   1   1        7.66        9.68      6.76 o
  -8   1   1      127.91      111.58      7.83 o
  -7   1   1       33.26       36.64      5.52 o
  -6   1   1        1.11        7.89      4.76 o
  -5   1   1       74.65       75.01      8.82 o
  -4   1   1     1668.12     1771.70     20.66 o
  -3   1   1     3652.26     3542.33     25.04 o
  -2   1   1        0.14        7.54      3.69 o
  -1   1   1      400.67      411.62      4.51 o
   1   1   1     2095.44     2127.10      5.43 o
   2   1   1     2436.81     2484.74      7.49 o
   3   1   1     3767.57     3701.05     17.57 o
   4   1   1      460.33      520.40      9.49 o
   5   1   1        0.01        0.22      2.68 o
   6   1   1       63.42       62.87      3.62 o
   7   1   1      111.58      104.91      4.96 o
   8   1   1      176.51      137.60      6.79 o
   9   1   1        0.22        4.19      5.36 o
  10   1   1        6.27       18.15     10.63 o
  -9   2   1       30.61       36.65      5.87 o
  -8   2   1       71.08       75.70      5.89 o
  -7   2   1       81.02       75.61      6.57 o
  -6   2   1      142.21      144.08      6.85 o
  -5   2   1       51.33       53.92      4.92 o
  -4   2   1        0.00        1.44      4.44 o
  -3   2   1        1.19        2.27      3.92 o
  -2   2   1     3747.06     3632.61     33.99 o
  -1   2   1       26.25       24.55      1.54 o
   0   2   1     5008.27     5062.45     17.96 o
   1   2   1     3175.22     3221.28      7.61 o
   2   2   1      247.17      290.19      2.65 o
   3   2   1      508.56      515.86      6.80 o
   4   2   1      479.84      524.68      8.66 o
   5   2   1       11.96       15.38      2.24 o
   6   2   1      151.47      153.86      6.73 o
   7   2   1      466.93      434.91      7.89 o
   8   2   1       74.71       64.74      5.52 o
   9   2   1       44.14       43.80      8.02 o
  10   2   1       50.18       60.28     13.98 o
  -9   3   1       17.73       19.67      7.58 o
  -8   3   1        3.44        5.07      5.07 o
  -7   3   1       28.91       32.55      4.74 o
  -6   3   1      207.17      186.43      6.16 o
  -5   3   1      507.39      510.92      8.08 o
  -4   3   1       83.24       93.45      4.61 o
  -3   3   1      539.18      538.93      7.65 o
  -2   3   1       28.12       29.62      1.90 o
  -1   3   1     1283.31     1341.54      7.89 o
   0   3   1      854.28      830.96      2.64 o
   1   3   1      182.93      190.52      1.75 o
   2   3   1       11.79        9.38      1.03 o
   3   3   1      648.64      633.92      5.49 o
   4   3   1      641.98      622.54      8.54 o
   5   3   1      117.23      119.74      4.66 o
   6   3   1       24.90       26.57      3.97 o
   7   3   1        0.03        3.04      3.54 o
   8   3   1       55.58       46.43      5.73 o
   9   3   1        0.15        6.89      6.96 o
  -9   4   1       48.77       51.64     10.59 o
  -8   4   1      468.10      470.95     19.41 o
  -7   4   1      290.16      292.51      7.99 o
  -6   4   1        9.43        8.53      3.96 o
  -5   4   1       99.24      105.96      4.67 o
  -4   4   1      449.13      443.68     10.95 o
  -3   4   1      685.57      658.42      6.01 o
  -2   4   1     1128.06     1137.08     12.85 o
  -1   4   1      408.44      482.44      3.32 o
   0   4   1        0.54        4.91      1.05 o
   1   4   1      739.66      669.66      3.50 o
   2   4   1      216.39      262.87      2.90 o
   3   4   1      931.72      920.50      5.97 o
   4   4   1        4.60        3.77      2.48 o
   5   4   1       57.72       57.58      4.31 o
   6   4   1      431.85      425.20      8.10 o
   7   4   1       38.21       43.52      5.91 o
   8   4   1        5.97        8.06      5.16 o
   9   4   1        5.54       10.81      7.79 o
  -9   5   1       93.92      114.07     10.21 o
  -8   5   1        5.44       11.62      6.39 o
  -7   5   1       38.96       37.86      6.77 o
  -6   5   1      209.61      198.48      6.35 o
  -5   5   1     1020.18      974.52     11.05 o
  -4   5   1        3.55        6.35      2.02 o
  -3   5   1      260.97      257.90     13.66 o
  -2   5   1     1400.84     1533.47     10.33 o
  -1   5   1     1181.18     1288.99      6.56 o
   0   5   1        0.78        3.24      1.14 o
   1   5   1        6.98        7.88      1.24 o
   2   5   1      539.36      574.98      5.58 o
   3   5   1      180.38      176.05      4.99 o
   4   5   1       32.64       38.27      2.25 o
   5   5   1       86.68       84.69      4.06 o
   6   5   1      220.83      206.24      9.06 o
   7   5   1       10.65       16.31      5.15 o
   8   5   1       22.86       27.80      6.23 o
   9   5   1      730.95      769.70     21.17 o
  -9   6   1        0.06       -0.20     11.16 o
  -8   6   1       31.05       30.05      7.13 o
  -7   6   1        7.44        8.04      6.00 o
  -6   6   1        0.99        2.81      4.89 o
  -5   6   1        0.05        2.61      4.94 o
  -4   6   1      487.90      481.61     10.21 o
  -3   6   1      467.76      445.96      9.29 o
  -2   6   1      294.09      341.23      5.66 o
  -1   6   1      802.92      842.39      3.91 o
   0   6   1      239.39      230.78      3.01 o
   1   6   1     1647.18     1678.09      6.47 o
   2   6   1     3570.69     3655.60     12.17 o
   3   6   1      837.30      839.70      7.51 o
   4   6   1      124.05      121.93      5.60 o
   5   6   1        5.39       10.13      5.25 o
   6   6   1      220.20      205.47      9.38 o
   7   6   1        2.44        3.74      5.87 o
   8   6   1       37.79       44.81      6.59 o
   9   6   1       56.26       47.73     15.22 o
  -8   7   1        1.17        0.73      6.97 o
  -7   7   1       64.35       64.67      7.50 o
  -6   7   1        7.16        7.54      6.24 o
  -5   7   1      142.66      136.81      8.79 o
  -4   7   1      184.19      185.06      6.23 o
  -3   7   1      467.86      465.23      6.35 o
  -2   7   1      453.06      492.13      8.54 o
  -1   7   1     1664.69     1684.56      9.29 o
   0   7   1        2.50        5.63      1.33 o
   1   7   1       38.96       38.73      2.02 o
   2   7   1      999.54     1033.02      4.65 o
   3   7   1        7.05       11.70      2.41 o
   4   7   1      108.59      108.37      6.64 o
   5   7   1      791.52      737.05     14.80 o
   6   7   1       36.83       30.27      6.02 o
   7   7   1       83.17       83.39      6.69 o
   8   7   1      105.24      121.27      8.42 o
   9   7   1       21.08       24.43     14.33 o
  -8   8   1        0.95       -2.55     12.43 o
  -7   8   1       50.75       48.94      7.71 o
  -6   8   1        6.04        8.10      5.58 o
  -5   8   1      100.78       95.35      6.11 o
  -4   8   1      937.16      853.53     11.78 o
  -3   8   1       20.44       17.57      3.60 o
  -2   8   1       13.72       15.28      2.75 o
  -1   8   1       48.82       55.05      2.13 o
   0   8   1      117.50      107.90      2.66 o
   1   8   1      100.38      111.51      2.55 o
   2   8   1      460.88      434.71      3.95 o
   3   8   1       42.75       35.46      3.35 o
   4   8   1       26.67       26.85      3.77 o
   5   8   1        0.08        2.61      5.01 o
   6   8   1       20.30       21.25      6.24 o
   7   8   1        4.30        3.10      6.26 o
   8   8   1       17.00       11.42      8.72 o
  -8   9   1        3.80        4.04     10.06 o
  -7   9   1        5.87       12.54      5.99 o
  -6   9   1       84.86       90.59      7.90 o
  -5   9   1       17.37       19.98      4.92 o
  -4   9   1      506.69      534.27     12.58 o
  -3   9   1      813.04      835.99     14.70 o
  -2   9   1        2.54        6.46      2.77 o
  -1   9   1     1155.31     1138.35      8.98 o
   0   9   1        1.35        2.12      2.28 o
   1   9   1      129.05      127.37      2.75 o
   2   9   1      291.65      293.37      4.55 o
   3   9   1      402.40      407.17      6.39 o
   4   9   1       73.70       74.68      4.93 o
   5   9   1      139.74      149.69      5.78 o
   6   9   1       75.81       84.93      6.81 o
   7   9   1       55.41       62.69      7.11 o
  -7  10   1      290.30      289.32     10.49 o
  -6  10   1      159.43      167.39      8.13 o
  -5  10   1        4.36        3.30      6.59 o
  -4  10   1       10.68        9.64      6.09 o
  -3  10   1      265.74      222.46      6.49 o
  -2  10   1        1.54        5.39      2.66 o
  -1  10   1      567.16      567.85      5.60 o
   0  10   1      307.97      292.63      4.51 o
   1  10   1      164.94      169.78      3.24 o
   2  10   1       81.86       82.60      2.83 o
   3  10   1       16.01       23.20      3.55 o
   4  10   1      162.59      159.32      5.89 o
   5  10   1      134.39      128.00      6.60 o
   6  10   1        6.88       12.12      6.54 o
   7  10   1        2.32       10.05      7.60 o
  -7  11   1       18.90       16.82     13.24 o
  -6  11   1       58.78       58.04      8.58 o
  -5  11   1        4.19        0.20      6.46 o
  -4  11   1       21.47       26.01      6.72 o
  -3  11   1      115.47       94.62      5.48 o
  -2  11   1      115.92      106.12      3.97 o
  -1  11   1       23.12       26.41      2.78 o
   0  11   1        0.02        3.43      2.56 o
   1  11   1      244.34      224.03      3.70 o
   2  11   1       24.13       24.55      2.97 o
   3  11   1       12.30       11.11      3.81 o
   4  11   1       14.12       21.65      5.48 o
   5  11   1        0.01        1.71      8.53 o
   6  11   1       12.74       12.30      9.04 o
  -6  12   1       22.35       19.62     11.47 o
  -5  12   1       51.67       48.02      8.15 o
  -4  12   1        0.51        5.05      6.79 o
  -3  12   1       49.44       50.65      5.19 o
  -2  12   1        4.79       12.85      3.55 o
  -1  12   1        2.35        3.95      2.97 o
   0  12   1      100.79       91.80      3.97 o
   1  12   1       14.59       19.98      3.18 o
   2  12   1        2.65        6.66      3.38 o
   3  12   1       23.53       28.52      5.18 o
   4  12   1        0.86        3.35      5.45 o
   5  12   1       13.93       13.11     12.11 o
  -5  13   1        0.65       -2.20     11.67 o
  -4  13   1       57.82       52.42      6.09 o
  -3  13   1        0.56        2.10      5.12 o
  -2  13   1       31.84       35.77      4.18 o
  -1  13   1       88.06       88.14      4.41 o
   0  13   1        5.25        8.94      3.51 o
   1  13   1       11.50       16.34      4.32 o
   2  13   1       13.39       16.23      4.06 o
   3  13   1        3.57        3.03      5.00 o
   4  13   1      167.91      179.89      7.51 o
  -3  14   1        5.02       11.87     14.44 o
  -2  14   1      121.57      115.01     10.59 o
  -1  14   1        4.83        9.32      5.10 o
   0  14   1        7.10       11.06      4.97 o
   1  14   1       89.57       88.12      6.17 o
   2  14   1       69.88       67.78      7.25 o
   4  14   1        1.31       -6.04     11.18 o
   0  15   1        3.45        3.63     12.15 o
   1  15   1       19.66       29.23      9.71 o
 -10   0   2       79.96       71.14     13.73 o
  -9   0   2       38.40       41.63     10.13 o
  -8   0   2        3.09        7.07      8.43 o
  -7   0   2      235.00      192.13     11.60 o
  -6   0   2        0.80       -0.37      6.84 o
  -5   0   2     1473.58     1453.78     22.49 o
  -1   0   2     1151.10     1215.35     12.05 o
   0   0   2    12318.00    11649.29     81.94 o
   1   0   2      917.24      910.64      5.38 o
   2   0   2     9041.93     8907.16     77.12 o
   3   0   2     3418.21     3678.77     14.79 o
   4   0   2     2839.83     2943.19     28.01 o
   5   0   2      727.52      694.99     20.63 o
   6   0   2      267.30      252.83     11.37 o
   7   0   2        6.26       14.39      5.04 o
   8   0   2      447.97      428.73     12.44 o
   9   0   2      212.14      214.55     10.72 o
 -10   1   2       92.99       74.21      9.27 o
  -9   1   2        0.98        1.22      6.74 o
  -8   1   2      175.58      178.42      9.26 o
  -7   1   2        0.22        8.53      5.54 o
  -6   1   2       44.33       54.02      5.87 o
  -5   1   2     1511.99     1436.13     25.23 o
  -4   1   2        0.55        2.17      5.12 o
  -1   1   2       36.58       41.15      3.52 o
   0   1   2      140.32      120.46      2.22 o
   1   1   2     9259.22     8927.22     31.66 o
   2   1   2        0.05        1.75      1.75 o
   3   1   2      463.29      485.67      3.40 o
   4   1   2       30.41       32.33      2.31 o
   5   1   2      599.53      565.30      7.80 o
   6   1   2        3.75        9.33      2.74 o
   7   1   2       14.48       15.13      3.72 o
   8   1   2        0.85        2.32      4.36 o
   9   1   2       44.80       48.69      6.06 o
  10   1   2        0.11       -3.15     10.69 o
  -9   2   2       22.87       20.55      6.79 o
  -8   2   2       37.92       40.86      6.79 o
  -7   2   2       17.67       10.23      5.22 o
  -6   2   2      222.33      237.54      8.16 o
  -5   2   2      431.34      426.90      9.32 o
  -4   2   2      119.74      104.12      7.09 o
  -3   2   2      223.50      246.17      8.46 o
  -1   2   2     1174.60     1238.63      7.57 o
   0   2   2     5230.35     4928.51      9.43 o
   1   2   2     1090.14     1166.55      7.74 o
   2   2   2        2.83        6.27      1.27 o
   3   2   2      124.87      141.65      2.44 o
   4   2   2      194.51      190.42      3.81 o
   5   2   2       58.70       56.21      2.54 o
   6   2   2       26.57       25.37      3.65 o
   7   2   2        9.01       17.14      3.84 o
   8   2   2      151.74      139.77      8.84 o
   9   2   2       79.71       94.12      7.39 o
  -9   3   2        1.19        6.49      5.81 o
  -8   3   2      156.16      157.48      7.70 o
  -7   3   2       49.35       54.57      6.34 o
  -6   3   2       90.35       86.97      6.05 o
  -5   3   2      349.06      317.98     11.11 o
  -4   3   2      153.87      161.50      7.66 o
  -3   3   2     1492.91     1541.38     18.11 o
  -2   3   2     7906.72     7926.57    130.74 o
  -1   3   2        0.12        1.25      1.34 o
   0   3   2     2555.08     2626.16      5.63 o
   1   3   2        6.07        3.02      1.75 o
   2   3   2      400.58      426.59      4.17 o
   3   3   2      118.11      126.66      3.23 o
   4   3   2      766.52      743.90      8.19 o
   5   3   2      156.01      165.28      4.62 o
   6   3   2      185.96      178.65      5.36 o
   7   3   2       28.25       33.77      5.16 o
   8   3   2       53.91       61.45      6.43 o
   9   3   2       85.51      100.93     13.28 o
  -9   4   2        1.72        4.55      7.18 o
  -8   4   2        4.96       10.37      4.65 o
  -7   4   2       32.25       25.93      4.84 o
  -6   4   2       60.91       60.49      4.76 o
  -5   4   2     1012.29      976.75     11.16 o
  -4   4   2       27.10       25.40      3.83 o
  -3   4   2       61.14       57.24      5.53 o
  -2   4   2        0.20        0.35      2.72 o
  -1   4   2      106.87      111.93      2.41 o
   0   4   2     2446.22     2409.75      5.96 o
   1   4   2       50.04       56.64      1.54 o
   2   4   2      235.89      232.49      2.96 o
   3   4   2      286.94      290.80      6.17 o
   4   4   2        5.79        6.85      2.18 o
   5   4   2      474.09      464.26      9.10 o
   6   4   2      137.66      125.02      6.38 o
   7   4   2        6.97        9.83      4.91 o
   8   4   2        0.02        2.88      6.50 o
   9   4   2       68.61       78.04      8.87 o
  -9   5   2        0.63        1.84      7.20 o
  -8   5   2      179.41      187.62     10.34 o
  -7   5   2      357.95      348.53      8.74 o
  -6   5   2        1.07        5.63      3.75 o
  -5   5   2      954.28      936.61     21.48 o
  -4   5   2      141.72      126.39      6.02 o
  -3   5   2        2.10        2.50      4.65 o
  -2   5   2       10.08       16.06      3.13 o
  -1   5   2      839.05      856.09      4.13 o
   0   5   2     1189.20     1221.58      4.03 o
   1   5   2      301.72      312.76      2.75 o
   2   5   2      521.73      557.25      4.78 o
   3   5   2      106.60      110.52      4.30 o
   4   5   2       45.11       44.70      2.33 o
   5   5   2      177.29      180.15      5.71 o
   6   5   2      150.45      149.46      8.49 o
   7   5   2       17.52       23.37      5.66 o
   8   5   2       43.05       49.98      6.38 o
  -9   6   2        6.92        8.49     11.40 o
  -8   6   2       11.05       18.45      7.41 o
  -7   6   2       33.67       32.45      7.06 o
  -6   6   2       62.01       57.58      5.47 o
  -5   6   2      231.73      219.52      8.10 o
  -4   6   2       11.25        6.66      4.31 o
  -3   6   2       10.00       12.87      3.31 o
  -2   6   2       27.88       32.50      3.08 o
  -1   6   2      505.88      545.69      4.36 o
   0   6   2       11.73       10.90      1.23 o
   1   6   2       86.91       91.14      1.81 o
   2   6   2       16.99       16.74      1.92 o
   3   6   2       40.13       37.70      1.94 o
   4   6   2      291.90      295.12      6.63 o
   5   6   2       49.57       55.66      4.88 o
   6   6   2      698.36      644.93     11.89 o
   7   6   2       10.09       12.39      6.15 o
   8   6   2       29.31       37.26      6.74 o
   9   6   2       60.73       66.02     15.92 o
  -9   7   2       11.21        9.47     10.70 o
  -8   7   2      143.73      150.58     10.46 o
  -7   7   2      116.52      122.78      8.89 o
  -6   7   2       20.34       22.83      6.16 o
  -5   7   2      124.00      124.36      7.07 o
  -4   7   2        0.86        3.87      3.84 o
  -3   7   2       40.14       46.14      3.61 o
  -2   7   2       78.51       83.54      5.72 o
  -1   7   2       32.99       26.49      1.79 o
   0   7   2      466.36      477.90      2.81 o
   1   7   2        7.17       10.93      1.33 o
   2   7   2        2.25        4.52      1.85 o
   3   7   2       12.44       14.62      2.13 o
   4   7   2        6.10        8.93      3.94 o
   5   7   2       58.95       59.95      5.07 o
   6   7   2       29.97       26.01      5.99 o
   7   7   2       10.61        8.53      5.68 o
   8   7   2       29.11       30.62      6.89 o
   9   7   2       51.42       50.69     16.55 o
  -8   8   2       12.88       16.64      8.38 o
  -7   8   2       22.36       27.09      7.02 o
  -6   8   2      262.63      246.53      8.45 o
  -5   8   2        0.10        0.75      4.55 o
  -4   8   2       11.76       12.18      4.20 o
  -3   8   2      189.37      181.79      9.06 o
  -2   8   2        0.72        4.21      3.26 o
  -1   8   2      146.39      134.86      3.02 o
   0   8   2       75.37       71.56      2.15 o
   1   8   2       53.97       56.46      1.82 o
   2   8   2       14.09       17.74      2.44 o
   3   8   2      104.84      101.88      3.28 o
   4   8   2      600.78      588.72      9.06 o
   5   8   2      251.23      238.12      7.30 o
   6   8   2       60.99       66.39      6.74 o
   7   8   2       40.73       45.12      6.65 o
   8   8   2        1.79       12.10     15.22 o
  -8   9   2       44.19       34.50     12.23 o
  -7   9   2        0.06       -0.49      6.20 o
  -6   9   2       15.10       23.11      5.21 o
  -5   9   2      140.54      133.66      6.77 o
  -4   9   2      114.41      107.69      7.60 o
  -3   9   2      297.68      274.08      7.70 o
  -2   9   2      314.40      283.47      5.24 o
  -1   9   2       41.94       43.78      2.89 o
   0   9   2        2.04        2.20      2.17 o
   1   9   2      264.01      255.99      3.97 o
   2   9   2        2.63        3.56      2.19 o
   3   9   2       46.85       44.66      3.61 o
   4   9   2        8.04       13.87      4.30 o
   5   9   2        1.94        4.38      4.50 o
   6   9   2       38.87       47.95      6.84 o
   7   9   2        0.70        5.80      6.46 o
  -7  10   2       16.16       22.80      8.92 o
  -6  10   2       36.76       41.39      6.17 o
  -5  10   2      110.25      114.60      8.46 o
  -4  10   2      253.78      239.76      9.74 o
  -3  10   2       42.91       34.16      5.00 o
  -2  10   2       62.01       55.19      4.10 o
  -1  10   2        5.86        9.48      3.10 o
   0  10   2      125.54      126.93      3.96 o
   1  10   2        2.83        3.19      2.52 o
   2  10   2       18.68       22.00      3.00 o
   3  10   2       21.83       24.78      3.73 o
   4  10   2      111.49      111.42      6.20 o
   5  10   2      444.35      428.61     12.25 o
   6  10   2      103.66      109.36     12.95 o
  -6  11   2        0.04       -1.82      8.10 o
  -5  11   2        0.80       -0.57      7.22 o
  -4  11   2      166.88      159.85      9.25 o
  -3  11   2       41.92       44.72      8.21 o
  -2  11   2       12.26       13.30      3.81 o
  -1  11   2      666.52      679.99      7.65 o
   0  11   2       16.06       17.06      3.19 o
   1  11   2        0.99        6.72      2.73 o
   2  11   2       27.25       32.90      3.56 o
   3  11   2        0.85        4.90      4.00 o
   4  11   2        3.81        7.38      5.20 o
   5  11   2        0.11        2.49      6.35 o
   6  11   2        0.33       11.44     13.16 o
  -6  12   2       11.62       14.23      8.51 o
  -5  12   2        1.36        3.08      7.48 o
  -4  12   2        0.00        4.75      7.00 o
  -3  12   2       23.10       30.00      5.14 o
  -2  12   2      299.88      302.50      8.23 o
  -1  12   2        1.26        2.36      3.34 o
   0  12   2      168.82      162.67      4.73 o
   1  12   2       23.00       25.37      3.45 o
   2  12   2       36.48       39.79      3.92 o
   3  12   2       23.09       21.44      4.34 o
   4  12   2       20.63       27.29      5.30 o
   5  12   2      156.20      174.30     16.03 o
  -5  13   2       51.66       62.36      9.13 o
  -4  13   2       16.31       16.62      8.22 o
  -3  13   2        9.31       10.55      6.27 o
  -2  13   2        0.43        4.17      5.42 o
  -1  13   2        0.31        1.88      3.49 o
   0  13   2      183.82      196.55      6.02 o
   1  13   2       26.85       32.97      4.49 o
   2  13   2       20.18       16.73      3.95 o
   3  13   2        1.05        2.40      4.44 o
   4  13   2        9.83       10.89      7.06 o
  -3  14   2        9.83       18.10      7.22 o
  -2  14   2        9.12       13.54      7.04 o
  -1  14   2       59.18       55.21      5.18 o
   0  14   2       45.81       50.57      5.04 o
   1  14   2       59.32       57.64      5.20 o
   2  14   2       17.65       19.34      5.85 o
   3  14   2       27.41       25.50     12.51 o
   0  15   2       54.12       51.30     13.73 o
   1  15   2       70.42       67.72     16.86 o
 -10   1   3      185.96      187.87     16.51 o
  -9   1   3       69.11       91.42     12.74 o
  -8   1   3       66.82       68.62      7.13 o
  -7   1   3        9.91       13.45      8.25 o
  -6   1   3       99.52      104.46     11.54 o
  -5   1   3      492.57      512.31     10.53 o
  -4   1   3       53.10       55.54      6.39 o
   0   1   3        1.19        6.67      0.98 o
   1   1   3       82.78       80.14      1.37 o
   2   1   3      307.53      287.85      2.35 o
   3   1   3      174.16      190.65      3.23 o
   4   1   3     1785.12     1868.79      9.32 o
   5   1   3        3.37        7.29      2.30 o
   6   1   3       68.28       60.21      3.20 o
   7   1   3      231.44      240.67      6.61 o
   8   1   3       10.04        7.79      4.25 o
   9   1   3       96.46      107.00      7.50 o
 -10   2   3       84.15       79.26     12.92 o
  -9   2   3       45.90       39.71      7.98 o
  -8   2   3       34.43       26.29      6.47 o
  -7   2   3       51.67       51.47      6.38 o
  -6   2   3        0.00        1.69      4.67 o
  -5   2   3       49.48       46.05      5.20 o
  -4   2   3      189.39      200.64      8.85 o
  -3   2   3     1770.32     1781.38     21.17 o
  -1   2   3        2.42        6.31      3.30 o
   0   2   3      341.15      340.57      2.61 o
   1   2   3     4666.34     4660.34     16.85 o
   2   2   3      638.37      647.98      3.85 o
   3   2   3      458.10      432.98      4.05 o
   4   2   3        1.15        6.05      2.39 o
   5   2   3       16.57       17.85      3.08 o
   6   2   3      143.03      149.75      5.12 o
   7   2   3      304.93      283.70      6.15 o
   8   2   3      151.96      160.31      7.70 o
   9   2   3       18.50       30.81      6.76 o
  -9   3   3      192.24      204.99     12.09 o
  -8   3   3        8.78        8.92      6.41 o
  -7   3   3        1.18        3.07      5.72 o
  -6   3   3      239.12      220.20      8.43 o
  -5   3   3      267.09      261.67     10.81 o
  -4   3   3       27.72       26.11      5.96 o
  -3   3   3        0.68       11.84      5.05 o
  -2   3   3     1472.34     1541.37     18.29 o
  -1   3   3     1070.99     1110.10      7.25 o
   0   3   3     1131.32     1154.92      4.62 o
   1   3   3      797.03      886.33      4.06 o
   2   3   3       92.67      103.04      3.49 o
   3   3   3      280.31      276.30      3.17 o
   4   3   3       99.43      104.93      3.27 o
   5   3   3       26.66       33.52      3.13 o
   6   3   3      144.15      131.44      4.97 o
   7   3   3       55.65       48.20      5.53 o
   8   3   3        0.92        0.86      6.20 o
   9   3   3        5.27        9.31      5.95 o
  -9   4   3       11.60       18.41      7.51 o
  -8   4   3       10.58       12.15      5.46 o
  -7   4   3      149.60      152.53      6.73 o
  -6   4   3      536.64      501.58      9.49 o
  -5   4   3      254.68      253.54      6.57 o
  -4   4   3      365.56      351.66      6.68 o
  -3   4   3      142.44      172.48      7.13 o
  -2   4   3       43.98       46.15      2.55 o
  -1   4   3     1426.42     1544.03      5.24 o
   0   4   3      328.53      345.89      2.62 o
   1   4   3      150.18      169.38      1.97 o
   2   4   3      721.04      730.12      5.86 o
   3   4   3      339.12      330.17      4.00 o
   4   4   3      106.16      112.34      3.00 o
   5   4   3      425.21      392.68      5.75 o
   6   4   3      260.06      250.48      7.90 o
   7   4   3        5.43       10.34      5.04 o
   8   4   3      160.78      168.67      8.50 o
   9   4   3       66.61       65.64     13.06 o
  -9   5   3       11.55       29.87     10.05 o
  -8   5   3        0.06        4.30      6.30 o
  -7   5   3        0.01        4.81      4.73 o
  -6   5   3      265.95      232.23      8.32 o
  -5   5   3       39.78       37.48      4.23 o
  -4   5   3      467.02      439.82      9.21 o
  -3   5   3      868.48      880.74     14.12 o
  -2   5   3      321.06      364.27      8.92 o
  -1   5   3      135.15      113.93      1.90 o
   0   5   3      245.96      255.64      2.52 o
   1   5   3      434.13      424.52      3.02 o
   2   5   3        4.37        5.85      2.29 o
   3   5   3      314.35      302.87      4.50 o
   4   5   3        9.43       11.47      3.34 o
   5   5   3      272.17      257.41      6.83 o
   6   5   3        0.01        6.40      4.93 o
   7   5   3       54.18       59.77      6.43 o
   8   5   3       28.59       27.63      6.73 o
  -9   6   3      116.59      120.17     14.92 o
  -8   6   3      217.47      240.11     11.63 o
  -7   6   3       71.04       82.45      5.99 o
  -6   6   3       37.70       45.14      6.64 o
  -5   6   3       29.96       30.79      5.49 o
  -4   6   3       81.14       78.35      4.81 o
  -3   6   3     1562.90     1566.19     12.70 o
  -2   6   3      427.83      442.76      9.02 o
  -1   6   3        3.47        1.98      1.36 o
   0   6   3      411.71      440.24      4.85 o
   1   6   3      604.55      599.55      4.75 o
   2   6   3      607.13      568.79      4.93 o
   3   6   3      801.79      780.38      8.00 o
   4   6   3      548.36      542.79      8.72 o
   5   6   3      274.91      279.95      7.17 o
   6   6   3      162.33      163.61      7.76 o
   7   6   3        0.14        5.75      6.04 o
   8   6   3      288.73      294.66     10.63 o
  -9   7   3        0.38        8.97     10.85 o
  -8   7   3       71.36       66.68      8.84 o
  -7   7   3        4.56       10.47      6.55 o
  -6   7   3       48.89       46.90      6.52 o
  -5   7   3      339.15      334.14      8.29 o
  -4   7   3        1.41        3.61      3.70 o
  -3   7   3        0.47        2.20      3.36 o
  -2   7   3       49.61       55.53      4.16 o
  -1   7   3      190.94      167.25      3.03 o
   0   7   3       22.06       21.37      1.46 o
   1   7   3      256.98      270.87      2.26 o
   2   7   3       29.24       26.52      2.40 o
   3   7   3        0.86        6.30      3.51 o
   4   7   3       44.61       53.94      4.85 o
   5   7   3       65.02       59.41      5.19 o
   6   7   3        6.26       11.68      5.02 o
   7   7   3      351.51      387.34     11.49 o
   8   7   3        5.43       14.15      9.26 o
  -8   8   3       19.33       19.00     10.54 o
  -7   8   3        0.01       -0.30      5.69 o
  -6   8   3       25.61       32.10      5.55 o
  -5   8   3      119.52      116.67      6.20 o
  -4   8   3       90.22       85.00      5.33 o
  -3   8   3      412.77      407.29     10.32 o
  -2   8   3      213.49      209.16      5.53 o
  -1   8   3      338.87      338.41      4.09 o
   0   8   3      363.89      355.77      3.48 o
   1   8   3       12.81       10.65      1.35 o
   2   8   3      116.16      109.76      2.78 o
   3   8   3       24.97       29.09      3.28 o
   4   8   3      127.64      131.60      7.04 o
   5   8   3       19.75       25.29      5.06 o
   6   8   3        0.34        4.22      4.99 o
   7   8   3        3.52        5.84      6.53 o
   8   8   3       44.12       51.22     16.01 o
  -7   9   3       30.05       37.03      9.17 o
  -6   9   3      283.48      290.05     15.77 o
  -5   9   3      147.95      146.26      6.84 o
  -4   9   3        5.30        6.34      5.69 o
  -3   9   3      120.09      117.30      6.19 o
  -2   9   3      271.54      254.39      4.94 o
  -1   9   3      617.71      616.87      8.98 o
   0   9   3      717.06      702.68      4.90 o
   1   9   3       60.38       59.74      2.63 o
   2   9   3      269.49      271.53      4.69 o
   3   9   3      149.51      147.05      5.09 o
   4   9   3      116.72      107.61      6.97 o
   5   9   3        0.02        2.84      5.64 o
   6   9   3       10.40       16.96      6.35 o
   7   9   3       27.03       35.11      9.34 o
  -7  10   3        1.31       -0.43      8.88 o
  -6  10   3        4.34       16.71      7.89 o
  -5  10   3        2.96        7.15      6.51 o
  -4  10   3      234.74      235.64      9.94 o
  -3  10   3       73.37       76.65      6.08 o
  -2  10   3       15.76       16.99      3.80 o
  -1  10   3       86.94       84.74      5.00 o
   0  10   3        6.33       12.73      3.44 o
   1  10   3      227.54      216.80      5.58 o
   2  10   3      612.22      587.81      7.41 o
   3  10   3       60.92       60.61      4.16 o
   4  10   3       36.26       39.89      5.65 o
   5  10   3        2.19       12.07      6.71 o
   6  10   3        1.34        1.44      6.52 o
  -6  11   3      464.52      500.53     15.76 o
  -5  11   3       51.21       59.88      7.91 o
  -4  11   3      281.62      269.71     10.79 o
  -3  11   3       18.66       24.05      4.80 o
  -2  11   3       85.68       72.00      5.39 o
  -1  11   3       98.04      100.00      6.13 o
   0  11   3      311.87      303.09      6.60 o
   1  11   3      288.28      277.83      5.90 o
   2  11   3       25.81       26.93      3.78 o
   3  11   3       51.97       56.98      4.14 o
   4  11   3       30.40       34.92      5.15 o
   5  11   3        3.57       -2.10      6.70 o
  -6  12   3        1.73        5.34     12.59 o
  -5  12   3       59.66       50.79     13.43 o
  -4  12   3       17.15       12.41      7.37 o
  -3  12   3      179.96      183.15      8.54 o
  -2  12   3        3.02        4.34      6.25 o
  -1  12   3      125.79      125.90      5.52 o
   0  12   3        0.15        2.97      4.27 o
   1  12   3       36.89       43.52      4.24 o
   2  12   3       59.09       67.20      4.26 o
   3  12   3      100.29       94.85      5.00 o
   4  12   3        0.59        5.91      4.91 o
   5  12   3        1.51        1.62     12.65 o
  -4  13   3       45.97       47.18      9.54 o
  -3  13   3       69.01       76.92      7.71 o
  -2  13   3       17.51       24.90      5.97 o
  -1  13   3        0.61        5.80      4.40 o
   0  13   3       10.15       15.65      4.35 o
   1  13   3        1.47        6.38      3.91 o
   2  13   3        6.12       10.25      3.99 o
   3  13   3        2.77        5.42      4.58 o
   4  13   3       74.56       74.43      7.07 o
  -3  14   3       32.79       31.45      9.25 o
  -2  14   3      123.51      127.00     17.26 o
  -1  14   3       36.56       41.89      6.59 o
   0  14   3       20.39       18.64      5.47 o
   1  14   3        0.83        2.19      5.45 o
   2  14   3       73.15       72.47      6.47 o
   3  14   3        8.35       15.34      9.19 o
  -1  15   3       65.24       75.56     14.50 o
   0  15   3       99.98      100.69     15.01 o
  -9   0   4       91.95      103.54     12.51 o
  -8   0   4        2.82        6.32      9.19 o
  -7   0   4        6.41       13.62      8.35 o
  -6   0   4      451.90      446.03     16.24 o
  -5   0   4     1555.40     1512.37     25.17 o
  -1   0   4      214.53      192.49      6.13 o
   0   0   4      341.97      351.02      4.34 o
   1   0   4      343.24      403.24      8.56 o
   2   0   4       10.50       22.06      4.80 o
   3   0   4     1141.40     1238.16     14.38 o
   4   0   4       39.55       38.09      2.68 o
   5   0   4      235.94      209.53      5.34 o
   6   0   4     1545.35     1516.15     14.13 o
   7   0   4      432.02      419.04     11.54 o
   8   0   4       41.30       27.88      6.79 o
   9   0   4       60.04       92.23     12.57 o
  -9   1   4       28.77       31.60      7.68 o
  -8   1   4      175.76      173.87      9.87 o
  -7   1   4      231.65      223.71      9.58 o
  -6   1   4       74.25       80.26      6.83 o
  -5   1   4        7.24       11.26      4.59 o
  -2   1   4        2.38        1.33      4.52 o
  -1   1   4      202.37      249.66      9.36 o
   0   1   4     1035.99     1031.75      5.65 o
   1   1   4      432.37      435.73      3.54 o
   2   1   4       13.19       17.72      2.29 o
   3   1   4      758.95      758.65      5.44 o
   4   1   4      518.34      519.74      6.36 o
   5   1   4       14.13       14.00      2.58 o
   6   1   4        9.45       11.40      3.18 o
   7   1   4      189.24      184.58      6.18 o
   8   1   4       27.40       25.28      6.39 o
   9   1   4       47.57       52.83      7.04 o
 -10   2   4       84.15       72.46     13.96 o
  -9   2   4        1.88        3.23      7.38 o
  -8   2   4      118.01      125.54      9.04 o
  -7   2   4     1327.45     1318.31     19.60 o
  -6   2   4      812.26      745.74     13.89 o
  -5   2   4      141.77      135.30      6.66 o
  -4   2   4        2.92        6.82      5.59 o
  -1   2   4     1343.66     1401.88      7.74 o
   0   2   4      785.58      766.32      5.10 o
   1   2   4       79.77       74.23      1.51 o
   2   2   4      201.22      180.28      3.78 o
   3   2   4      240.13      217.61      3.53 o
   4   2   4      457.06      447.84      5.15 o
   5   2   4      283.81      272.99      4.24 o
   6   2   4        9.97       11.45      3.31 o
   7   2   4       19.62       29.91      4.74 o
   8   2   4        2.47        6.71      5.28 o
   9   2   4       37.70       40.17      7.92 o
  -9   3   4       22.29       33.35     12.00 o
  -8   3   4        0.10       -0.72      6.32 o
  -7   3   4      324.19      307.56     10.49 o
  -6   3   4       30.10       30.78      5.32 o
  -5   3   4       47.17       48.10      5.11 o
  -4   3   4     1859.24     1840.93     18.18 o
  -3   3   4       53.06       57.21      6.23 o
  -2   3   4      465.44      476.42     11.49 o
  -1   3   4     1646.83     1711.44      7.32 o
   0   3   4     3570.45     3598.75     22.75 o
   1   3   4       26.96       30.63      1.20 o
   2   3   4     1432.69     1502.57      7.23 o
   3   3   4      344.23      332.88      4.33 o
   4   3   4      794.92      770.77      7.01 o
   5   3   4      144.37      140.89      3.64 o
   6   3   4      239.78      242.45      6.63 o
   7   3   4        0.03        5.21      4.47 o
   8   3   4      106.19      110.05     11.31 o
   9   3   4       73.23       67.03      9.34 o
  -9   4   4       74.30       76.23      7.29 o
  -8   4   4       21.98       23.06      5.67 o
  -7   4   4        0.01        3.96      5.78 o
  -6   4   4       16.70       21.11      5.89 o
  -5   4   4      129.50      140.92      7.04 o
  -4   4   4       39.01       42.79      4.95 o
  -2   4   4      108.16      116.29      3.85 o
  -1   4   4     1844.50     1909.15      9.76 o
   0   4   4      347.53      366.02      6.41 o
   1   4   4       20.62       23.17      0.91 o
   2   4   4      282.43      278.28      3.14 o
   3   4   4      550.60      519.39      4.71 o
   4   4   4      560.56      532.23      6.85 o
   5   4   4        0.09        3.58      3.66 o
   6   4   4      139.75      134.01      6.72 o
   7   4   4       52.70       54.04      6.37 o
   8   4   4       20.48       19.21      6.23 o
   9   4   4        8.76       13.08     11.99 o
  -9   5   4       48.42       43.89     11.44 o
  -8   5   4        3.75        9.37      5.77 o
  -7   5   4      125.01      137.28      6.74 o
  -6   5   4       16.87       22.57      4.65 o
  -5   5   4      173.69      184.36      7.42 o
  -4   5   4      138.73      153.91      5.26 o
  -3   5   4      571.79      590.72      8.98 o
  -2   5   4      712.51      672.27     20.37 o
  -1   5   4      527.49      564.60     11.46 o
   0   5   4        5.93        7.22      1.60 o
   1   5   4      429.12      430.34      5.01 o
   2   5   4        0.82        2.14      2.20 o
   3   5   4       11.07        7.34      3.28 o
   4   5   4      247.26      225.80      6.44 o
   5   5   4      507.53      506.75      8.00 o
   6   5   4       65.68       62.57      5.02 o
   7   5   4       32.28       32.01      6.32 o
   8   5   4        0.04        3.16      6.90 o
   9   5   4        0.45        7.03     11.13 o
  -9   6   4        6.55       13.24     10.95 o
  -8   6   4       17.19       20.38      7.59 o
  -7   6   4        2.04        7.15      6.38 o
  -6   6   4       89.05       70.24      6.66 o
  -5   6   4      183.04      159.97      6.34 o
  -4   6   4        0.01        5.32      3.52 o
  -3   6   4       25.89       21.52      3.22 o
  -2   6   4       72.44       81.25      2.66 o
  -1   6   4     1280.80     1327.24     12.07 o
   0   6   4      497.79      500.74      5.30 o
   1   6   4       47.55       47.54      1.60 o
   2   6   4       51.14       43.59      2.13 o
   3   6   4      326.72      340.75      5.48 o
   4   6   4      143.05      153.31      6.15 o
   5   6   4        4.87        9.53      4.55 o
   6   6   4       93.25       93.51      5.96 o
   7   6   4        5.72        5.29      5.75 o
   8   6   4       64.18       61.15      7.32 o
  -8   7   4       16.98       17.92      7.93 o
  -7   7   4        0.57        7.74      5.79 o
  -6   7   4        6.21        7.35      4.65 o
  -5   7   4      239.26      249.19      7.45 o
  -4   7   4      435.25      402.92      8.11 o
  -3   7   4      312.83      291.33      6.35 o
  -2   7   4      216.91      198.60      4.29 o
  -1   7   4      116.60      117.96      1.96 o
   0   7   4      470.96      487.00      4.61 o
   1   7   4       17.27       18.11      1.38 o
   2   7   4        9.37        9.48      1.96 o
   3   7   4        0.84        7.77      2.79 o
   4   7   4       24.94       33.65      4.80 o
   5   7   4       42.18       49.28      5.07 o
   6   7   4       27.64       29.60      5.33 o
   7   7   4       21.60       21.92      7.03 o
   8   7   4        0.03       -3.23     12.87 o
  -7   8   4       44.81       46.01      8.64 o
  -6   8   4       58.30       74.40      8.05 o
  -5   8   4        1.17        4.69      9.58 o
  -4   8   4       70.89       67.69      6.67 o
  -3   8   4       14.88       25.54      5.51 o
  -2   8   4        0.71        3.76      3.31 o
  -1   8   4      204.35      195.42      3.82 o
   0   8   4      775.94      767.81      5.60 o
   1   8   4       17.06       20.69      2.99 o
   2   8   4       39.02       34.63      3.30 o
   3   8   4      128.23      140.97      4.35 o
   4   8   4      291.79      273.59      7.49 o
   5   8   4        0.73        5.72      5.63 o
   6   8   4        1.81        3.91      5.37 o
   7   8   4        0.47        7.12      6.72 o
  -7   9   4       35.51       46.33      8.74 o
  -6   9   4        3.40        5.65      7.12 o
  -5   9   4        0.05       -0.27      6.58 o
  -4   9   4       30.18       34.37      6.21 o
  -3   9   4       18.35       19.23      4.37 o
  -2   9   4        6.88        8.16      3.19 o
  -1   9   4      326.63      298.76      8.09 o
   0   9   4      586.22      560.17      5.84 o
   1   9   4       16.96       19.86      3.17 o
   2   9   4       91.84       94.59      3.63 o
   3   9   4      631.68      574.97      7.17 o
   4   9   4      303.71      297.88      9.65 o
   5   9   4       44.93       41.68      6.80 o
   6   9   4       28.66       37.08      6.91 o
   7   9   4       22.63       27.43     15.22 o
  -6  10   4        2.97        5.09      7.92 o
  -5  10   4        0.09       -4.51      6.66 o
  -4  10   4       39.97       38.71      6.83 o
  -3  10   4       10.76       16.82      6.09 o
  -2  10   4      200.80      203.89      6.23 o
  -1  10   4      140.71      148.71      6.52 o
   0  10   4      161.68      168.80      4.97 o
   1  10   4       87.97       75.72      4.63 o
   2  10   4        0.24        2.22      3.63 o
   3  10   4       24.65       33.15      3.90 o
   4  10   4       48.86       49.90      4.80 o
   5  10   4      171.51      185.44     10.44 o
   6  10   4       67.45       74.40     11.13 o
  -6  11   4       10.61       11.09      8.25 o
  -5  11   4       34.53       47.99     12.98 o
  -4  11   4       64.48       59.79      7.97 o
  -3  11   4      163.15      173.29     10.97 o
  -2  11   4       97.98       97.60      6.70 o
  -1  11   4      461.84      456.74      8.31 o
   0  11   4        9.06       12.23      4.20 o
   1  11   4      278.07      259.23      6.36 o
   2  11   4       75.97       68.89      4.47 o
   3  11   4       29.61       28.00      3.90 o
   4  11   4      144.04      153.92      6.50 o
   5  11   4        9.23        8.95      6.45 o
  -5  12   4      154.60      173.86     11.17 o
  -4  12   4        0.49        1.57      7.32 o
  -3  12   4        4.30       12.26      7.49 o
  -2  12   4      105.50      110.42      7.49 o
  -1  12   4        4.35        7.17      4.79 o
   0  12   4        2.52        1.14      4.57 o
   1  12   4       59.85       66.30      4.57 o
   2  12   4        2.77        7.01      4.02 o
   3  12   4        7.21       11.75      3.97 o
   4  12   4       13.67       15.73      5.19 o
   5  12   4      232.59      238.41     18.34 o
  -4  13   4       41.02       32.31      9.81 o
  -3  13   4      152.83      162.49     11.61 o
  -2  13   4       15.49       16.57      6.06 o
  -1  13   4        7.85        6.70      4.61 o
   0  13   4       10.04       15.78      4.97 o
   1  13   4       60.92       64.95      5.12 o
   2  13   4       49.59       53.37      4.68 o
   3  13   4       16.42       22.35      5.64 o
   4  13   4        3.36        4.13      9.31 o
  -2  14   4       78.97       71.27      9.74 o
  -1  14   4        3.20        2.43     11.79 o
   0  14   4       19.04       19.77      5.83 o
   1  14   4       16.16       19.93      6.87 o
   2  14   4        0.00        3.91      8.54 o
  -9   1   5      211.66      242.64     11.67 o
  -8   1   5      240.42      241.27     10.88 o
  -7   1   5       21.56       23.84      6.56 o
  -6   1   5      189.48      187.26      8.30 o
  -5   1   5      113.76      117.80      6.68 o
  -4   1   5      480.21      475.94     14.54 o
  -2   1   5     2468.44     2651.58     32.37 o
  -1   1   5     1034.19     1087.06      7.40 o
   0   1   5      613.62      688.36      4.00 o
   1   1   5     1175.51     1227.83      5.93 o
   2   1   5     1104.19     1116.28      9.58 o
   3   1   5      216.49      212.64      3.80 o
   4   1   5       88.53      101.68      3.45 o
   5   1   5        3.04        3.85      2.40 o
   6   1   5       39.53       35.83      3.21 o
   7   1   5       16.39       24.42      4.91 o
   8   1   5      221.40      230.57      8.82 o
   9   1   5       56.25       59.51     12.49 o
  -9   2   5      111.67      123.90     10.24 o
  -8   2   5       50.69       55.19      8.04 o
  -7   2   5      225.83      214.39      9.57 o
  -6   2   5      620.63      584.02     13.15 o
  -5   2   5       30.99       29.01      5.40 o
  -4   2   5       74.01       79.71      5.47 o
  -3   2   5       21.06       20.77      5.33 o
  -1   2   5      535.90      575.52      5.21 o
   0   2   5      170.70      182.87      2.03 o
   1   2   5      492.61      549.21      3.35 o
   2   2   5      347.77      375.24      4.66 o
   3   2   5      119.89      107.05      4.33 o
   4   2   5      303.02      275.02      4.26 o
   5   2   5      791.69      755.32      6.56 o
   6   2   5       38.54       40.41      4.04 o
   7   2   5       87.95       89.96      6.29 o
   8   2   5       64.30       76.72      7.20 o
   9   2   5        3.90        5.62      8.22 o
  -9   3   5       11.86       18.58      8.02 o
  -8   3   5       46.29       44.49      7.28 o
  -7   3   5        3.22        1.72      5.99 o
  -6   3   5       13.76       11.68      5.34 o
  -5   3   5      192.69      190.35      8.24 o
  -4   3   5        2.43        7.03      4.71 o
  -3   3   5       14.09       18.52      4.63 o
  -1   3   5        0.36        1.70      1.30 o
   0   3   5       62.76       68.71      4.64 o
   1   3   5     1272.04     1347.96      6.59 o
   2   3   5      634.98      624.12      5.53 o
   3   3   5        2.17        6.43      2.71 o
   4   3   5      155.91      142.91      3.44 o
   5   3   5      124.60      117.24      3.81 o
   6   3   5       19.70       24.74      4.09 o
   7   3   5       81.67       86.36      5.89 o
   8   3   5       26.11       24.47      5.94 o
   9   3   5       78.46       72.33      9.63 o
  -9   4   5      102.21       97.73      9.24 o
  -8   4   5       13.31       15.55      6.67 o
  -7   4   5       25.37       20.09      6.27 o
  -6   4   5      155.03      132.29      8.15 o
  -5   4   5      607.52      568.21     16.38 o
  -4   4   5      157.12      167.25     16.29 o
  -3   4   5       31.30       31.67      4.65 o
  -2   4   5       76.07       93.38      8.44 o
  -1   4   5        4.19       12.03      2.71 o
   0   4   5      185.10      200.91      3.85 o
   1   4   5      490.40      474.77      5.08 o
   2   4   5      148.63      143.06      2.02 o
   3   4   5       50.90       56.37      2.57 o
   4   4   5       26.50       35.90      3.17 o
   5   4   5        2.32        6.68      2.96 o
   6   4   5      307.74      287.76      6.94 o
   7   4   5       52.77       57.84      5.49 o
   8   4   5      102.38      105.18      7.69 o
   9   4   5       87.61       58.50     13.67 o
  -9   5   5        3.11       16.52     12.12 o
  -8   5   5       27.50       30.45      6.10 o
  -7   5   5      239.86      230.12      8.14 o
  -6   5   5      155.27      158.24      8.22 o
  -5   5   5       60.74       58.53      4.95 o
  -4   5   5      162.78      157.01      5.51 o
  -3   5   5        0.01        2.54      2.84 o
  -2   5   5        9.39       13.17      1.61 o
  -1   5   5      575.36      584.13      7.07 o
   0   5   5      361.20      423.51      5.21 o
   1   5   5       11.54       15.97      1.45 o
   2   5   5       34.73       34.47      1.62 o
   3   5   5       51.27       51.75      3.35 o
   4   5   5      101.75      107.11      4.58 o
   5   5   5        1.41        8.93      3.38 o
   6   5   5       30.59       29.73      4.29 o
   7   5   5       26.09       21.81      4.93 o
   8   5   5        7.73        9.95      6.54 o
  -8   6   5       71.37       73.20     11.37 o
  -7   6   5        9.34       14.98      6.75 o
  -6   6   5       23.27       32.34      5.15 o
  -5   6   5       37.53       26.56      4.31 o
  -4   6   5      263.56      278.73      8.90 o
  -3   6   5      499.58      531.34      7.66 o
  -2   6   5      105.77       95.42      4.80 o
  -1   6   5      756.89      748.57      6.57 o
   0   6   5       62.91       52.76      3.14 o
   1   6   5      123.43      118.99      2.96 o
   2   6   5       70.92       72.42      2.30 o
   3   6   5       44.94       52.41      3.72 o
   4   6   5        2.01        9.20      4.32 o
   5   6   5      246.22      240.01      6.50 o
   6   6   5        0.70        4.39      4.75 o
   7   6   5        0.88        7.88      6.48 o
   8   6   5      257.37      286.73     20.14 o
  -7   7   5       32.67       34.27      8.66 o
  -6   7   5       24.59       20.20      6.79 o
  -5   7   5        3.97        9.32      6.32 o
  -4   7   5      694.98      601.00     13.21 o
  -3   7   5      567.10      542.43     11.73 o
  -2   7   5        8.19        9.45      3.10 o
  -1   7   5       57.80       67.41      2.55 o
   0   7   5      146.17      148.33      3.23 o
   1   7   5       25.82       23.29      2.32 o
   2   7   5      646.11      638.70      5.68 o
   3   7   5     1017.96      950.72      7.08 o
   4   7   5       37.51       41.32      5.97 o
   5   7   5       23.64       27.32      5.38 o
   6   7   5        5.76       15.33      5.42 o
   7   7   5        2.30        1.52      6.88 o
   8   7   5       17.07       29.14     16.24 o
  -7   8   5       33.10       37.24      8.00 o
  -6   8   5        6.33        9.41      6.88 o
  -5   8   5       39.42       55.65     12.85 o
  -4   8   5        0.95        4.81      5.19 o
  -3   8   5        1.62        4.68      4.11 o
  -2   8   5      126.32      135.33      4.58 o
  -1   8   5      672.85      640.47      8.09 o
   0   8   5        3.78        5.83      2.81 o
   1   8   5       10.43       10.91      3.10 o
   2   8   5      184.71      174.12      4.34 o
   3   8   5      101.63      108.80      3.85 o
   4   8   5       47.91       49.09      5.15 o
   5   8   5      110.66      122.70      7.95 o
   6   8   5       45.69       47.30      7.25 o
   7   8   5        3.35       16.33     13.74 o
  -7   9   5        0.07        7.26     11.69 o
  -6   9   5        9.52       20.40      8.07 o
  -5   9   5      183.57      177.02      9.45 o
  -4   9   5        0.40        2.45      4.94 o
  -3   9   5      589.69      577.01     10.26 o
  -2   9   5      255.21      254.98      5.87 o
  -1   9   5       85.70       88.51      4.01 o
   0   9   5        0.85        5.12      3.04 o
   1   9   5       22.86       17.39      3.32 o
   2   9   5      114.47      119.54      4.27 o
   3   9   5      302.17      293.49      6.03 o
   4   9   5       57.86       55.78      4.99 o
   5   9   5      158.77      164.08      8.55 o
   6   9   5       36.73       48.54      7.88 o
  -6  10   5       25.27       29.06      8.19 o
  -5  10   5      202.27      192.05     19.94 o
  -4  10   5       38.79       42.22      5.64 o
  -3  10   5        1.24        6.15      4.30 o
  -2  10   5       44.44       50.81      5.34 o
  -1  10   5        1.41        5.05      4.15 o
   0  10   5      106.59      110.68      4.27 o
   1  10   5      347.96      343.94      6.63 o
   2  10   5       21.50       20.49      3.83 o
   3  10   5       10.03       13.73      3.52 o
   4  10   5        1.49        8.75      5.22 o
   5  10   5       12.99       16.34      6.12 o
  -6  11   5       38.36       32.29     12.94 o
  -5  11   5       18.48       22.55      7.51 o
  -4  11   5      322.56      345.96     12.28 o
  -3  11   5      164.19      183.96     11.07 o
  -2  11   5      276.08      259.98      9.39 o
  -1  11   5        0.03        0.31      4.52 o
   0  11   5        0.01        0.90      4.23 o
   1  11   5        0.16        7.50      4.16 o
   2  11   5      121.98      123.52      5.17 o
   3  11   5       80.87       81.96      4.89 o
   4  11   5      337.38      313.26      9.40 o
  -4  12   5        9.19       14.62      9.15 o
  -3  12   5        2.66        6.56      8.68 o
  -2  12   5        1.71        5.79      6.05 o
  -1  12   5      118.79      119.98      6.46 o
   0  12   5       53.35       55.35      4.99 o
   1  12   5        4.48        3.49      4.60 o
   2  12   5       59.94       59.14      4.86 o
   3  12   5        0.01        5.36      4.38 o
   4  12   5       22.65       23.18     13.15 o
  -3  13   5       56.81       83.36     15.34 o
  -2  13   5       36.39       40.05      6.40 o
  -1  13   5       45.00       47.51      5.51 o
   0  13   5       21.79       24.61      5.57 o
   1  13   5        0.56        5.32      4.73 o
   2  13   5       10.37       12.91      5.29 o
   3  13   5        0.53        2.53      9.68 o
   0  14   5       14.95       12.44     14.14 o
   1  14   5        0.56       -1.14     13.91 o
  -9   0   6       10.47        7.60     10.54 o
  -8   0   6       97.12      107.53     13.51 o
  -7   0   6        2.65        6.19      9.31 o
  -6   0   6     2709.62     2549.48     37.51 o
  -5   0   6      145.42      134.69     10.43 o
  -4   0   6      100.84       85.41      8.94 o
  -2   0   6      622.62      603.91     12.38 o
  -1   0   6       14.31       12.63      3.39 o
   0   0   6     1607.10     1720.31     18.57 o
   1   0   6     1562.33     1710.46     19.33 o
   2   0   6       82.36       66.36      8.31 o
   3   0   6       53.77       53.44      5.38 o
   4   0   6      125.61      128.02      8.16 o
   5   0   6      935.24      916.12     12.42 o
   6   0   6      110.06      113.02      6.30 o
   7   0   6       21.30       24.84      6.46 o
   8   0   6        2.86        7.90      9.16 o
  -9   1   6      111.97      122.84      9.95 o
  -8   1   6        1.39       12.26      7.47 o
  -7   1   6        4.75       -0.79      6.48 o
  -6   1   6       13.82       20.03      6.42 o
  -5   1   6      141.90      150.63      7.43 o
  -4   1   6       66.97       74.88      5.96 o
  -3   1   6      352.60      346.21     12.13 o
  -2   1   6      937.38      952.36     14.02 o
  -1   1   6      302.61      331.08      4.41 o
   0   1   6      197.89      208.62      3.54 o
   1   1   6       44.30       38.79      1.94 o
   2   1   6        1.56        5.17      3.93 o
   3   1   6       23.67       20.43      2.55 o
   4   1   6      329.49      324.66      4.98 o
   5   1   6      262.67      255.80      4.68 o
   6   1   6       25.66       25.51      3.60 o
   7   1   6        4.37        7.02      4.89 o
   8   1   6        0.97        8.46      7.58 o
  -9   2   6       79.90       70.02     13.59 o
  -8   2   6      138.40      153.37     10.03 o
  -7   2   6      573.23      567.80     14.48 o
  -6   2   6       60.04       61.44      6.93 o
  -5   2   6      764.69      763.99     14.51 o
  -4   2   6        5.98        5.79      4.10 o
  -3   2   6      168.12      177.84      6.87 o
  -2   2   6       47.62       61.02      4.59 o
  -1   2   6        0.02        1.04      1.97 o
   0   2   6       62.00       65.89      1.99 o
   1   2   6     1360.21     1189.08     29.77 o
   2   2   6       68.02       65.22      3.58 o
   3   2   6       11.60        9.37      1.52 o
   4   2   6      656.06      643.86      7.71 o
   5   2   6      271.31      278.61      4.51 o
   6   2   6       81.97       81.46      4.45 o
   7   2   6        7.94        9.29      5.11 o
   8   2   6       12.39       13.47      6.14 o
  -9   3   6       15.31       22.30     11.12 o
  -8   3   6        0.00        0.04      7.48 o
  -7   3   6        3.50        7.16      6.53 o
  -6   3   6      304.53      302.51     10.81 o
  -5   3   6      232.28      203.78      8.78 o
  -4   3   6       17.50       19.11      5.18 o
  -3   3   6        7.36        3.23      4.31 o
  -2   3   6      464.01      432.95     12.16 o
  -1   3   6      177.15      202.61      3.01 o
   0   3   6      416.97      444.56     23.74 o
   1   3   6       89.28       82.97      2.62 o
   2   3   6        0.06        2.79      2.11 o
   3   3   6       96.25       98.87      3.05 o
   4   3   6      109.77      111.65      3.43 o
   5   3   6      125.11      120.05      4.32 o
   6   3   6       84.57       81.34      4.17 o
   7   3   6       56.05       54.35      5.55 o
   8   3   6        0.29        2.89      5.82 o
  -9   4   6       18.41       26.66      8.50 o
  -8   4   6        4.70       -0.05      7.62 o
  -7   4   6      323.19      318.77     11.61 o
  -6   4   6       81.18       79.41      7.15 o
  -5   4   6      435.22      402.27     11.19 o
  -4   4   6      169.23      161.60      7.67 o
  -3   4   6        9.22        9.48      4.29 o
  -2   4   6       14.29       14.44      2.40 o
  -1   4   6       85.88       96.42      4.00 o
   0   4   6      178.25      191.66      4.86 o
   1   4   6      163.82      140.97      3.98 o
   2   4   6       23.93       25.22      1.71 o
   3   4   6       10.46       13.79      2.14 o
   4   4   6      252.52      248.74      5.13 o
   5   4   6        2.97        4.35      3.22 o
   6   4   6      188.38      178.91      5.38 o
   7   4   6      105.05      103.51      6.39 o
   8   4   6       18.48        8.73     10.47 o
  -9   5   6        1.48       -4.52     11.96 o
  -8   5   6        3.56        5.72      6.91 o
  -7   5   6        0.53        1.89      5.42 o
  -6   5   6       60.25       64.87      6.38 o
  -5   5   6        2.24        4.59      5.57 o
  -4   5   6        2.68        5.30      3.79 o
  -3   5   6       22.04       21.62      3.08 o
  -2   5   6      177.53      169.63      3.92 o
  -1   5   6       27.67       28.02      3.45 o
   0   5   6       76.90       73.91      3.54 o
   1   5   6        1.14        3.07      2.39 o
   2   5   6        8.91        9.88      2.30 o
   3   5   6        1.32        1.76      2.42 o
   4   5   6      271.15      250.34      5.50 o
   5   5   6        0.39        2.61      3.92 o
   6   5   6        5.02        9.37      4.50 o
   7   5   6        1.37        7.74      6.48 o
  -7   6   6        4.14        3.87      7.52 o
  -6   6   6       55.14       54.13      7.48 o
  -5   6   6       61.96       71.88      8.17 o
  -4   6   6       31.66       38.32      6.33 o
  -3   6   6        8.33       10.56      4.31 o
  -2   6   6      116.35      117.37      4.33 o
  -1   6   6      548.70      548.68      7.33 o
   0   6   6      458.76      450.06      7.32 o
   1   6   6       16.22       17.96      3.04 o
   2   6   6        0.70        3.48      2.82 o
   3   6   6        2.19        1.33      3.40 o
   4   6   6        8.69        8.69      4.30 o
   5   6   6        1.66        5.93      4.33 o
   6   6   6        0.20        5.79      4.60 o
   7   6   6        3.24        4.87      6.73 o
   8   6   6       11.77       17.90     14.39 o
  -7   7   6       29.60       35.56      9.76 o
  -6   7   6        2.16        4.35      7.44 o
  -5   7   6       17.79       19.74      6.09 o
  -4   7   6        0.98        1.22      5.46 o
  -3   7   6       31.52       27.42      4.79 o
  -2   7   6      197.31      183.49      5.67 o
  -1   7   6      434.13      408.69      6.58 o
   0   7   6      598.24      586.95      6.58 o
   1   7   6      416.58      404.94      5.08 o
   2   7   6      493.41      491.62      5.85 o
   3   7   6      104.84      103.55      5.42 o
   4   7   6        7.56       10.32      5.86 o
   5   7   6        8.30       13.05      5.38 o
   6   7   6       19.95       23.07      6.91 o
   7   7   6       21.39       24.00      9.30 o
  -7   8   6       32.82       18.06     10.59 o
  -6   8   6       10.62        6.45      7.61 o
  -5   8   6       26.71       28.72      7.16 o
  -4   8   6        1.23       11.15      4.65 o
  -3   8   6       16.41       23.42      4.92 o
  -2   8   6        0.91        5.39      3.86 o
  -1   8   6     1803.70     1788.20     12.94 o
   0   8   6      159.58      156.44      4.27 o
   1   8   6        0.76        2.38      2.78 o
   2   8   6        0.39        2.34      3.17 o
   3   8   6        0.34        4.07      4.24 o
   4   8   6       81.99       75.02      7.31 o
   5   8   6       94.54       94.17      6.93 o
   6   8   6        3.93        4.74      6.82 o
  -6   9   6        7.58        6.91      6.96 o
  -5   9   6       20.86       22.62     10.53 o
  -4   9   6      117.88       90.83      6.33 o
  -3   9   6       19.65       12.46      4.86 o
  -2   9   6       30.56       31.65      4.31 o
  -1   9   6      177.71      167.88      5.37 o
   0   9   6      138.73      124.05      4.32 o
   1   9   6       27.62       26.37      3.45 o
   2   9   6        8.74        6.28      3.29 o
   3   9   6      140.48      134.00      5.21 o
   4   9   6      389.33      382.19      9.70 o
   5   9   6        1.28        8.09      6.82 o
  -6  10   6       50.05       61.97     12.64 o
  -5  10   6       26.78       24.89      6.10 o
  -4  10   6       17.94       19.64      5.57 o
  -3  10   6       26.90       42.46      7.51 o
  -2  10   6      216.00      216.75      8.35 o
  -1  10   6       34.42       38.47      4.94 o
   0  10   6      101.37       93.59      5.07 o
   1  10   6      241.41      238.41      6.03 o
   2  10   6       68.38       72.37      4.67 o
   3  10   6        0.38        6.76      4.32 o
   4  10   6       88.59       97.53      7.26 o
   5  10   6       78.31       76.38     13.91 o
  -6  11   6       47.25       52.52     12.78 o
  -5  11   6       23.53       32.50     11.17 o
  -4  11   6       11.56       15.66      8.85 o
  -3  11   6        0.72        8.43      7.89 o
  -2  11   6        0.98       10.48      7.62 o
  -1  11   6       43.86       49.90      5.70 o
   0  11   6        0.62        1.55      4.77 o
   1  11   6        0.07        4.85      4.24 o
   2  11   6       36.85       37.39      4.87 o
   3  11   6        1.27        9.35      5.21 o
   4  11   6       26.77       21.67     13.19 o
  -3  12   6       51.49       62.39      9.06 o
  -2  12   6      400.35      432.65     18.31 o
  -1  12   6        0.64        3.99      5.86 o
   0  12   6      127.56      123.57      6.59 o
   1  12   6       29.46       35.60      5.06 o
   2  12   6       59.02       63.14      6.19 o
   3  12   6       58.42       63.39     13.21 o
  -2  13   6       18.80       16.72     12.36 o
  -1  13   6       20.74       30.73      8.05 o
   0  13   6      101.17       99.54      7.74 o
   1  13   6       27.35       32.18      6.04 o
   2  13   6        0.00        1.15      9.59 o
  -8   1   7       59.98       69.10      8.82 o
  -7   1   7        5.33       11.41      6.96 o
  -6   1   7       29.36       28.05      6.27 o
  -5   1   7       95.07       97.20      7.68 o
  -4   1   7       42.67       45.99      5.12 o
  -3   1   7       53.99       64.36      5.60 o
  -2   1   7      291.84      265.93      8.63 o
  -1   1   7       61.96       66.23      2.84 o
   0   1   7       31.70       36.55      2.94 o
   1   1   7     1245.05     1252.00      8.98 o
   2   1   7        6.36        6.52      3.75 o
   3   1   7      333.30      318.18      7.40 o
   4   1   7       10.28       13.21      3.36 o
   5   1   7        1.38        3.32      3.49 o
   6   1   7        0.26        9.38      4.12 o
   7   1   7       85.19       90.03      6.82 o
   8   1   7        2.88        8.45      7.53 o
  -8   2   7       57.86       63.77      8.71 o
  -7   2   7      125.42      131.23      9.20 o
  -6   2   7      119.38      120.04     10.63 o
  -5   2   7      455.60      444.36      9.83 o
  -4   2   7      933.87      934.44     17.61 o
  -3   2   7      115.27      102.89      4.56 o
  -2   2   7      625.27      619.90      6.46 o
  -1   2   7       22.27       27.64      2.43 o
   0   2   7       45.10       49.75      3.35 o
   1   2   7      248.65      250.04      3.97 o
   2   2   7      184.24      171.97      6.11 o
   3   2   7        9.35        6.62      3.89 o
   4   2   7      212.97      204.29      5.14 o
   5   2   7       36.57       29.94      3.78 o
   6   2   7       68.73       72.27      4.92 o
   7   2   7       85.23       86.44      6.39 o
   8   2   7       45.94       57.68     14.17 o
  -8   3   7       19.66       21.32      7.57 o
  -7   3   7        1.41        2.99      8.52 o
  -6   3   7      139.97      136.19      6.95 o
  -5   3   7        8.74       14.82      4.90 o
  -4   3   7       13.57       14.18      5.49 o
  -3   3   7       59.37       61.20      4.37 o
  -2   3   7      639.07      644.39      6.35 o
  -1   3   7       22.67       23.46      2.48 o
   0   3   7      274.18      265.63      6.67 o
   1   3   7      752.94      756.98      6.38 o
   2   3   7        4.02        5.66      4.01 o
   3   3   7       14.18       19.45      3.50 o
   4   3   7       29.59       34.41      3.89 o
   5   3   7      117.44      118.81      4.88 o
   6   3   7      120.43      125.15      5.51 o
   7   3   7        5.32        6.40      5.90 o
   8   3   7       90.87       98.87     13.59 o
  -8   4   7        4.87        9.24      7.89 o
  -7   4   7       41.46       46.85      5.90 o
  -6   4   7      145.87      117.22      9.47 o
  -5   4   7        8.06       11.87      5.83 o
  -4   4   7      278.31      278.15     19.63 o
  -3   4   7       47.53       40.43      3.05 o
  -2   4   7        1.92        1.68      1.92 o
  -1   4   7      108.99      102.71      5.63 o
   0   4   7       59.11       59.48      5.10 o
   1   4   7      116.52       99.08      3.58 o
   2   4   7      121.46      116.75      3.55 o
   3   4   7      250.72      248.42      7.78 o
   4   4   7        4.47        3.70      4.39 o
   5   4   7        2.03        6.48      4.19 o
   6   4   7        7.16       15.79      4.33 o
   7   4   7        0.38        4.63      6.53 o
  -7   5   7        1.65       -0.48      7.18 o
  -6   5   7       70.21       60.14      7.97 o
  -5   5   7      181.70      172.44      9.11 o
  -4   5   7       14.89       10.99      6.08 o
  -3   5   7      174.51      171.66      5.49 o
  -2   5   7      108.44      102.95      5.66 o
  -1   5   7       10.01       15.96      4.87 o
   0   5   7       98.03       94.57      4.76 o
   1   5   7      313.63      294.61      4.72 o
   2   5   7      197.75      198.48      4.48 o
   3   5   7      297.05      280.03      7.09 o
   4   5   7       42.20       40.87      4.91 o
   5   5   7       26.57       24.54      5.08 o
   6   5   7       21.10       30.66      4.70 o
   7   5   7      108.10       99.41      8.36 o
  -7   6   7       38.16       46.57      7.93 o
  -6   6   7      113.19      113.87      9.18 o
  -5   6   7       30.08       28.76      7.20 o
  -4   6   7       20.73       17.24      6.34 o
  -3   6   7      560.21      516.49      8.16 o
  -2   6   7      109.49      102.24      6.00 o
  -1   6   7      211.41      212.84      7.29 o
   0   6   7      409.96      397.25      7.77 o
   1   6   7       64.25       63.51      3.30 o
   2   6   7       85.10       92.66      4.35 o
   3   6   7      337.55      318.55      7.61 o
   4   6   7       13.58       13.84      4.95 o
   5   6   7       18.34       16.23      6.03 o
   6   6   7       27.68       29.62      5.68 o
   7   6   7       25.12       30.05      9.20 o
  -7   7   7       23.00       25.12      8.33 o
  -6   7   7        4.07        6.54      7.02 o
  -5   7   7       87.78       85.19      8.15 o
  -4   7   7      175.53      159.04      7.08 o
  -3   7   7       89.40       92.87      5.82 o
  -2   7   7       36.94       38.40      4.42 o
  -1   7   7       49.95       50.26      4.58 o
   0   7   7      442.62      424.90      7.12 o
   1   7   7       16.82       14.92      2.89 o
   2   7   7      146.64      143.59      4.42 o
   3   7   7       51.94       40.66      6.13 o
   4   7   7       54.15       60.85      6.73 o
   5   7   7       11.31       19.33      6.59 o
   6   7   7       33.88       39.91      6.61 o
   7   7   7        1.79       -2.60     11.26 o
  -6   8   7      108.82      103.44      9.30 o
  -5   8   7       10.19       13.35      7.02 o
  -4   8   7       89.50       97.21      6.50 o
  -3   8   7      137.24      125.90      6.65 o
  -2   8   7        1.87        1.49      4.12 o
  -1   8   7        6.46        6.38      4.06 o
   0   8   7        0.14        1.28      3.41 o
   1   8   7       32.40       30.52      3.54 o
   2   8   7       34.46       34.00      4.17 o
   3   8   7       43.32       53.18      7.10 o
   4   8   7       87.27       79.90      7.04 o
   5   8   7       14.10       21.73      5.71 o
   6   8   7        4.44        4.09      8.77 o
  -6   9   7       21.61       11.47     11.76 o
  -5   9   7      108.25      111.61      7.85 o
  -4   9   7       99.55      102.84      6.85 o
  -3   9   7      129.87      123.79      5.81 o
  -2   9   7        0.78        3.64      5.03 o
  -1   9   7      187.80      184.08      6.60 o
   0   9   7      183.12      180.31      5.63 o
   1   9   7        0.05       -1.52      4.03 o
   2   9   7      224.62      209.66      6.39 o
   3   9   7        4.22        6.58      5.53 o
   4   9   7       21.86       27.24      6.15 o
   5   9   7       20.44       18.58      7.97 o
  -6  10   7        4.47        8.75      8.59 o
  -5  10   7       18.66       14.27      7.60 o
  -4  10   7        0.08        0.18      7.49 o
  -3  10   7        9.76       12.57      6.60 o
  -2  10   7        3.97        2.86      5.88 o
  -1  10   7        2.35        4.27      5.14 o
   0  10   7        0.21        3.68      4.28 o
   1  10   7       10.51       11.51      5.03 o
   2  10   7        2.70        7.24      4.41 o
   3  10   7       36.51       44.03      6.09 o
   4  10   7       18.48       21.74      6.57 o
  -3  11   7       11.03       19.90      8.40 o
  -2  11   7        0.31        2.54      8.97 o
  -1  11   7        4.69        9.60      5.70 o
   0  11   7       89.95      106.25      6.76 o
   1  11   7       12.19        9.40      6.10 o
   2  11   7        2.60        6.26      6.89 o
  -1  12   7        5.89        9.90      6.51 o
   0  12   7       17.20       17.55      6.36 o
   1  12   7       25.63       18.79      7.56 o
  -1  13   7        1.68        5.24     12.39 o
   0  13   7      105.71      102.58     11.16 o
   1  13   7        0.10        4.68      9.55 o
  -8   0   8       49.40       68.74     13.99 o
  -7   0   8       75.16       68.41     12.63 o
  -6   0   8       33.14       27.28      8.58 o
  -5   0   8       17.06       16.38      6.03 o
  -4   0   8      864.19      837.35     15.90 o
  -3   0   8      229.82      204.87     12.32 o
  -2   0   8      432.90      448.23     15.34 o
  -1   0   8      225.97      234.50      7.44 o
   0   0   8       68.99       67.47      5.30 o
   1   0   8        0.10        3.77      3.91 o
   2   0   8      427.64      426.24     15.79 o
   3   0   8     1174.28     1160.38     25.25 o
   4   0   8        0.68        4.83      5.83 o
   5   0   8      399.00      426.82     12.50 o
   6   0   8       26.11       39.31      7.98 o
   7   0   8      164.62      186.31     17.93 o
   8   0   8        3.60        4.59     10.94 o
  -8   1   8       23.19       22.19      8.17 o
  -7   1   8      196.87      207.80     11.28 o
  -6   1   8        3.06        8.50      5.15 o
  -5   1   8      160.54      143.71      7.61 o
  -4   1   8      161.41      156.32      7.73 o
  -3   1   8        0.48        3.88      3.54 o
  -2   1   8        1.79        3.24      3.91 o
  -1   1   8      369.17      374.68      5.31 o
   0   1   8       12.17       13.41      3.23 o
   1   1   8      100.62      107.29      3.67 o
   2   1   8       63.77       69.58      5.15 o
   3   1   8       94.53       93.24      9.39 o
   4   1   8       24.10       29.33      5.25 o
   5   1   8        5.42       10.95      4.53 o
   6   1   8        6.03       10.69      4.41 o
   7   1   8       24.26       32.70      6.01 o
  -8   2   8       35.49       48.00     12.76 o
  -7   2   8       10.91       13.30      5.58 o
  -6   2   8        0.16        0.13      5.24 o
  -5   2   8      243.58      249.25      8.28 o
  -4   2   8      240.92      238.22      7.81 o
  -3   2   8        5.79        5.90      3.87 o
  -2   2   8       75.94       74.90      3.83 o
  -1   2   8     1047.27     1021.87      7.09 o
   0   2   8       23.83       20.33      3.15 o
   1   2   8       41.99       29.44      3.55 o
   2   2   8        1.58        5.51      4.20 o
   3   2   8      218.33      202.72      9.44 o
   4   2   8      164.17      162.23      5.62 o
   5   2   8       18.81       23.96      4.53 o
   6   2   8       24.19       27.48      5.44 o
   7   2   8        3.84        9.20      6.21 o
  -8   3   8      135.64      146.67     11.01 o
  -7   3   8        3.94        7.80      6.03 o
  -6   3   8        3.22        8.81      6.48 o
  -5   3   8       53.78       52.88      6.90 o
  -4   3   8       81.34      101.19      7.12 o
  -3   3   8      162.44      161.96      5.60 o
  -2   3   8      705.56      669.19     10.99 o
  -1   3   8        4.82        6.73      3.81 o
   0   3   8        3.01        6.53      4.54 o
   1   3   8        1.97        1.90      3.76 o
   2   3   8      406.08      368.67      8.76 o
   3   3   8        1.67        9.49      4.96 o
   4   3   8       83.75       78.51      6.10 o
   5   3   8        0.73        2.48      7.36 o
   6   3   8       15.96       15.62      5.44 o
   7   3   8        4.26       15.37      8.31 o
  -7   4   8       20.05       28.56      7.85 o
  -6   4   8       60.91       62.17      7.79 o
  -5   4   8       15.27       10.69      6.16 o
  -4   4   8       32.08       24.13      6.21 o
  -3   4   8      672.93      648.97      9.20 o
  -2   4   8      150.25      133.06      4.77 o
  -1   4   8      298.04      293.39      6.73 o
   0   4   8       62.28       62.86      4.15 o
   1   4   8       26.09       24.64      4.29 o
   2   4   8        4.33        7.33      4.55 o
   3   4   8       66.79       68.83      5.78 o
   4   4   8      278.39      270.27      8.74 o
   5   4   8       14.64       17.95      6.00 o
   6   4   8       72.50       68.57      7.41 o
   7   4   8       30.25       30.52      8.48 o
  -7   5   8      237.76      247.29     12.16 o
  -6   5   8       37.64       37.68      7.27 o
  -5   5   8       17.98       25.22      6.97 o
  -4   5   8      149.90      144.36      7.14 o
  -3   5   8       51.61       47.75      4.34 o
  -2   5   8       57.11       60.94      4.04 o
  -1   5   8      233.82      223.43      6.26 o
   0   5   8        4.84        8.63      3.68 o
   1   5   8       18.56       20.30      4.14 o
   2   5   8        6.76        9.07      4.66 o
   3   5   8        9.03        5.76      5.34 o
   4   5   8      132.59      139.88      7.22 o
   5   5   8        2.02        5.13      5.94 o
   6   5   8        0.68        9.87      6.57 o
  -7   6   8      318.32      343.56     14.02 o
  -6   6   8        1.88        4.86      7.73 o
  -5   6   8        4.43        6.00      6.97 o
  -4   6   8      141.77      152.76      6.09 o
  -3   6   8      235.28      235.42      6.46 o
  -2   6   8       67.55       73.35      4.28 o
  -1   6   8        0.28        4.12      4.12 o
   0   6   8      298.86      279.71      7.39 o
   1   6   8       23.74       23.24      4.33 o
   2   6   8       38.70       32.20      5.38 o
   3   6   8      219.75      221.87      8.19 o
   4   6   8       97.37      103.08      6.97 o
   5   6   8       33.84       31.71      6.75 o
   6   6   8        7.85        6.55      5.96 o
   7   6   8       30.90       26.00     15.69 o
  -6   7   8       17.09       13.06      8.34 o
  -5   7   8       40.00       49.46      6.19 o
  -4   7   8       31.72       36.89      6.00 o
  -3   7   8        0.14        4.37      4.30 o
  -2   7   8       17.41       18.52      4.56 o
  -1   7   8       54.84       48.23      5.18 o
   0   7   8       15.37       19.82      5.55 o
   1   7   8       54.05       59.98      4.88 o
   2   7   8      367.01      369.12     11.88 o
   3   7   8      245.55      232.89     11.12 o
   4   7   8      165.10      151.38      8.46 o
   5   7   8       19.56       17.05      7.02 o
   6   7   8       66.06       71.86     10.17 o
  -6   8   8       11.48       18.98     11.65 o
  -5   8   8        0.01        3.67      6.17 o
  -4   8   8        3.28        6.89      5.65 o
  -3   8   8       83.06       78.81      5.78 o
  -2   8   8      328.60      321.95      9.81 o
  -1   8   8      148.50      148.09      6.24 o
   0   8   8       50.40       49.98      5.92 o
   1   8   8      110.69      102.89      7.06 o
   2   8   8       52.17       54.30      7.54 o
   3   8   8       29.51       21.41      7.17 o
   4   8   8       15.47       18.18      6.58 o
   5   8   8       16.49       20.47      7.31 o
  -6   9   8        2.87       12.21      8.44 o
  -5   9   8       10.77       10.60      6.67 o
  -4   9   8        7.27        3.42      5.91 o
  -3   9   8       17.30       19.26      6.41 o
  -2   9   8       56.21       65.86      7.11 o
  -1   9   8       25.67       25.82      5.00 o
   0   9   8      213.16      196.48      6.83 o
   1   9   8       18.08       13.92      6.96 o
   2   9   8       25.58       16.42      7.54 o
   3   9   8       17.85       22.91      6.21 o
   4   9   8       28.77       35.19      7.66 o
   5   9   8        5.39       14.88     13.26 o
  -5  10   8       12.56       10.35     12.26 o
  -4  10   8       14.47       16.36     11.36 o
  -3  10   8       11.25        7.78      6.17 o
  -2  10   8       86.04       82.59      7.77 o
  -1  10   8        0.48        1.25      6.30 o
   0  10   8       11.48       10.52      5.39 o
   1  10   8       25.65       39.11     11.88 o
   2  10   8        0.10        3.29      7.69 o
   3  10   8        1.22        5.85      8.11 o
   4  10   8        1.58        6.98     12.78 o
  -1  11   8        0.19       -3.53      7.57 o
   0  11   8        3.04        8.33      7.76 o
   0  12   8       80.81       74.77     14.15 o
  -8   1   9      104.22      112.36     14.53 o
  -7   1   9       33.76       32.69      6.54 o
  -6   1   9       60.00       63.94      5.59 o
  -5   1   9        1.66        2.49      4.73 o
  -4   1   9       77.59       70.15      4.44 o
  -3   1   9       75.52       78.18      4.46 o
  -2   1   9      418.73      404.04      6.25 o
  -1   1   9      228.86      216.27      4.86 o
   0   1   9       51.97       52.02      4.01 o
   1   1   9      212.33      197.68      6.00 o
   2   1   9      154.47      149.60      6.33 o
   3   1   9       17.30       23.72      6.82 o
   4   1   9        8.74       10.68     11.20 o
   5   1   9        4.92        9.12      7.20 o
   6   1   9       96.39      101.10      7.91 o
   7   1   9        2.08       11.33     10.75 o
  -7   2   9        5.96        8.72      6.57 o
  -6   2   9       44.76       43.02      7.57 o
  -5   2   9      124.91      118.13      8.79 o
  -4   2   9       35.72       42.61      4.72 o
  -3   2   9        4.26        7.10      4.14 o
  -2   2   9      114.74      101.87      5.08 o
  -1   2   9      128.50      121.47      5.05 o
   0   2   9      139.53      124.66      6.29 o
   1   2   9      474.87      479.52      9.66 o
   2   2   9        0.11        5.55      4.48 o
   3   2   9       69.51       83.46      7.82 o
   4   2   9       93.57       95.68      9.00 o
   5   2   9        1.58       10.39     11.06 o
   6   2   9       24.04       22.60      6.77 o
   7   2   9      215.85      216.59     16.46 o
  -7   3   9        6.11       14.08      8.56 o
  -6   3   9        0.90        0.71      6.86 o
  -5   3   9      178.50      174.06      9.61 o
  -4   3   9      396.70      366.38      8.21 o
  -3   3   9      123.01      108.91      5.27 o
  -2   3   9        1.70        5.52      3.92 o
  -1   3   9       37.82       36.63      4.35 o
   0   3   9      176.79      151.94      5.82 o
   1   3   9        4.51        6.79      4.10 o
   2   3   9       67.36       58.85      6.97 o
   3   3   9       15.28       19.62      6.61 o
   4   3   9       20.29       39.91      6.86 o
   5   3   9       64.77       63.91      8.92 o
   6   3   9        0.06        8.72      7.18 o
   7   3   9       36.60       30.71     11.34 o
  -7   4   9      532.33      596.75     17.33 o
  -6   4   9       57.78       50.03      7.89 o
  -5   4   9       71.83       67.47      7.71 o
  -4   4   9      312.62      315.01      8.74 o
  -3   4   9      161.45      151.39      5.95 o
  -2   4   9      405.55      356.69      8.96 o
  -1   4   9      412.63      409.74      7.95 o
   0   4   9       45.16       53.42      4.73 o
   1   4   9      331.91      294.42      7.34 o
   2   4   9      287.96      292.05      8.69 o
   3   4   9       56.62       50.94      6.22 o
   4   4   9      174.75      187.57      8.24 o
   5   4   9        3.47        6.95      7.50 o
   6   4   9       18.88       25.74      8.49 o
  -6   5   9      158.20      152.98     13.43 o
  -5   5   9        0.00        2.53      5.64 o
  -4   5   9      160.43      169.74      6.46 o
  -3   5   9       15.52       20.06      4.40 o
  -2   5   9      352.86      348.06      6.82 o
  -1   5   9        6.73       10.70      4.45 o
   0   5   9       39.01       43.48      4.80 o
   1   5   9      104.54      115.08      5.73 o
   2   5   9       49.75       51.44      6.55 o
   3   5   9       42.79       32.39      6.03 o
   4   5   9       31.01       25.38      6.24 o
   5   5   9        2.32        6.43      6.45 o
   6   5   9       26.71       26.60     12.52 o
  -6   6   9       20.17       14.64      7.99 o
  -5   6   9       62.81       71.44      6.81 o
  -4   6   9       94.51      106.51      7.02 o
  -3   6   9       77.46       81.95      5.83 o
  -2   6   9       40.55       48.26      4.83 o
  -1   6   9        0.03        3.79      4.29 o
   0   6   9       60.20       69.82      6.20 o
   1   6   9        0.14        4.01      4.53 o
   2   6   9        7.31       15.21      5.41 o
   3   6   9       58.67       58.46      6.67 o
   4   6   9      127.89      139.42     10.43 o
   5   6   9      115.31      113.32     10.51 o
  -6   7   9      113.59      126.39     10.81 o
  -5   7   9      149.29      150.29      8.54 o
  -4   7   9       16.81       18.67      5.95 o
  -3   7   9       11.14       25.52      5.16 o
  -2   7   9        0.15        3.28      6.25 o
  -1   7   9        9.94       13.87      4.94 o
   0   7   9        5.30        7.04      5.35 o
   1   7   9       31.22       31.56      6.22 o
   2   7   9       37.79       45.51      8.30 o
   3   7   9       58.93       66.76      9.06 o
   4   7   9       57.91       54.69      9.09 o
   5   7   9      124.98      135.51     15.44 o
  -6   8   9        0.71       -3.45     11.22 o
  -5   8   9        4.47        8.55      6.37 o
  -4   8   9        4.77        9.96      5.33 o
  -3   8   9        7.70       16.83      6.83 o
  -2   8   9      211.00      226.51      8.98 o
  -1   8   9       34.88       32.53      5.52 o
   0   8   9      111.93      116.67      7.37 o
   1   8   9       82.30       74.42      8.30 o
   2   8   9        1.33        5.37     11.39 o
   3   8   9      144.42      150.61     11.04 o
   4   8   9       44.34       41.57      9.17 o
  -5   9   9       41.38       49.27     13.68 o
  -4   9   9        1.09        4.05     12.71 o
  -3   9   9       16.83       28.56      7.15 o
  -2   9   9       12.99        7.01      6.41 o
  -1   9   9       53.78       53.34      5.78 o
   0   9   9        1.42        0.63      5.51 o
   1   9   9       31.78       31.98      9.38 o
   2   9   9        0.87        1.45      8.41 o
   3   9   9        0.00        7.79     11.75 o
   4   9   9       48.41       41.98     13.98 o
  -4  10   9       78.87       88.42     13.98 o
  -3  10   9        8.08        5.47     12.15 o
  -2  10   9        1.12        1.88      8.64 o
  -1  10   9      236.01      228.47     10.07 o
   0  10   9       74.73       86.55     13.39 o
   3  10   9        7.68       12.78     12.37 o
  -6   0  10      198.04      202.63     16.65 o
  -5   0  10        0.01        2.12      6.52 o
  -4   0  10       77.16       76.11      7.18 o
  -3   0  10       83.07       96.86      6.83 o
  -2   0  10       24.07       26.03      4.50 o
  -1   0  10      442.60      472.55     11.04 o
   0   0  10      175.08      190.40     13.25 o
   1   0  10       74.72       78.18      7.79 o
   2   0  10       44.87       50.11     10.37 o
   3   0  10      138.01      138.63     14.27 o
   4   0  10        2.79        4.50      9.86 o
   5   0  10        2.19       12.78     11.35 o
  -7   1  10       21.13       24.22     11.53 o
  -6   1  10        3.59        3.53      6.76 o
  -5   1  10        1.15        0.70      5.15 o
  -4   1  10        0.49        2.04      5.34 o
  -3   1  10      156.72      155.66      6.93 o
  -2   1  10        7.30        7.68      4.11 o
  -1   1  10       23.08       25.37      3.96 o
   0   1  10       70.37       60.55      5.39 o
   1   1  10        2.99        6.65      4.03 o
   2   1  10       73.05       82.75      6.56 o
   3   1  10        2.53       11.61      6.84 o
   4   1  10      110.17      118.34      9.90 o
   5   1  10        0.19        8.17      8.80 o
  -7   2  10       74.65       78.33     13.30 o
  -6   2  10      125.29      143.11     10.34 o
  -5   2  10      101.97      100.65      6.16 o
  -4   2  10       49.79       55.99      5.34 o
  -3   2  10        1.23       -0.55      4.37 o
  -2   2  10        2.73        2.53      4.09 o
  -1   2  10      641.30      639.20      9.46 o
   0   2  10       77.86       81.97      5.46 o
   1   2  10        2.37        6.92      4.01 o
   2   2  10       25.34       40.56      5.87 o
   3   2  10      132.78      112.00      9.30 o
   4   2  10        9.94        8.70      8.34 o
   5   2  10      114.98      141.36     11.83 o
  -7   3  10        8.46       17.18     11.68 o
  -6   3  10        0.24        0.43     11.37 o
  -5   3  10        2.00        2.53      4.91 o
  -4   3  10      219.27      222.85      7.39 o
  -3   3  10       60.37       58.52      5.09 o
  -2   3  10      579.97      560.04      9.50 o
  -1   3  10        9.78        9.81      4.45 o
   0   3  10       24.09       25.86      4.86 o
   1   3  10       32.23       29.41      5.04 o
   2   3  10       39.45       31.58      5.74 o
   3   3  10       61.47       75.83      8.74 o
   4   3  10      110.37      104.45     10.07 o
   5   3  10        0.80       -1.41      9.24 o
   6   3  10       24.54       27.25      9.11 o
  -6   4  10        0.70        1.28      6.61 o
  -5   4  10       68.39       68.79      6.00 o
  -4   4  10        9.38        8.89      5.09 o
  -3   4  10        0.07        4.50      4.55 o
  -2   4  10      148.12      154.78      6.42 o
  -1   4  10       37.78       39.94      4.82 o
   0   4  10        2.51        5.10      4.75 o
   1   4  10      216.61      222.21      7.26 o
   2   4  10      112.56      117.32      7.11 o
   3   4  10       83.77       81.12      6.93 o
   4   4  10        0.41        0.59      8.39 o
   5   4  10        5.89        2.10     11.96 o
   6   4  10       13.83       16.90     13.29 o
  -6   5  10       93.98       92.79      8.12 o
  -5   5  10      289.23      287.17      8.71 o
  -4   5  10       11.13       21.19      4.89 o
  -3   5  10       20.53       27.71      4.48 o
  -2   5  10       39.74       39.01      5.21 o
  -1   5  10       63.09       55.32      5.19 o
   0   5  10       49.84       44.09      5.11 o
   1   5  10      218.76      217.70      7.46 o
   2   5  10        6.67       13.02      5.72 o
   3   5  10        0.89        1.93      6.44 o
   4   5  10      103.70      113.48     10.24 o
  -6   6  10        0.13        2.58     10.73 o
  -5   6  10       12.30       21.96      6.46 o
  -4   6  10       43.51       43.66      6.91 o
  -3   6  10      243.35      238.85      7.79 o
  -2   6  10       12.39       22.77      6.54 o
  -1   6  10        0.80        2.64      4.98 o
   0   6  10       21.72       21.31      5.92 o
   1   6  10        0.13        4.28      4.80 o
   2   6  10       14.12       10.50      5.96 o
   3   6  10       81.96       69.66      9.90 o
   4   6  10      247.34      261.76     12.82 o
  -5   7  10       54.84       51.93     12.05 o
  -4   7  10       60.49       70.32      6.65 o
  -3   7  10       38.17       52.74      7.53 o
  -2   7  10        2.34       -0.90      6.61 o
  -1   7  10        0.43        0.42      4.99 o
   0   7  10       10.54       19.98      6.52 o
   1   7  10        0.36        5.58      6.53 o
   2   7  10        1.10        9.89      7.57 o
   3   7  10        0.97       -0.51      9.03 o
   4   7  10       38.17       28.29     12.57 o
  -5   8  10       18.08       12.16     12.21 o
  -4   8  10       15.42       17.15     12.69 o
  -3   8  10        6.79        7.57      7.13 o
  -2   8  10       11.37       15.32      5.29 o
  -1   8  10        4.70        7.44      5.27 o
   0   8  10       37.07       36.84      6.79 o
   1   8  10       18.28       29.18      7.93 o
   2   8  10       11.77        6.62      9.25 o
   3   8  10       15.64       11.82     13.53 o
  -3   9  10       83.26       94.81     14.87 o
  -2   9  10       31.73       26.38     12.72 o
  -1   9  10        0.39        4.12      6.21 o
   0   9  10        5.12        0.57      6.06 o
   1   9  10        0.09       -2.25      9.95 o
   2   9  10       65.57       53.44     14.18 o
  -2  10  10        3.42        2.77     12.12 o
  -1  10  10        2.13       -5.30     11.68 o
   0  10  10       37.40       38.03     13.26 o
  -6   1  11       53.35       55.22     13.02 o
  -5   1  11       23.92       29.31      7.79 o
  -4   1  11      213.31      222.40     11.34 o
  -3   1  11        7.25        6.84      7.09 o
  -2   1  11       31.79       35.82      7.33 o
  -1   1  11        6.83        2.28      6.58 o
   0   1  11        1.51        4.72      5.33 o
   1   1  11       14.61       10.73      4.74 o
   2   1  11      182.23      207.59     11.16 o
   3   1  11        1.23       13.92      8.04 o
   4   1  11        1.37        0.21      8.17 o
  -6   2  11        1.97        5.41      8.51 o
  -5   2  11        0.00        1.11      6.45 o
  -4   2  11       14.86       12.59      5.72 o
  -3   2  11       80.69       80.83      5.78 o
  -2   2  11       42.59       44.45      5.11 o
  -1   2  11       95.59      113.64      6.90 o
   0   2  11       62.30       75.11      5.73 o
   1   2  11       45.44       44.34      5.15 o
   2   2  11        0.13        4.25      5.48 o
   3   2  11       34.13       37.66      7.61 o
   4   2  11       45.91       29.82      9.76 o
  -6   3  11        3.77        1.08      8.06 o
  -5   3  11      130.23      140.47      7.36 o
  -4   3  11        5.94        9.26      6.20 o
  -3   3  11        5.27        4.48      4.91 o
  -2   3  11        1.07        6.99      4.93 o
  -1   3  11       46.21       48.61      6.10 o
   0   3  11       85.71       73.42      5.83 o
   1   3  11       29.79       23.64      5.21 o
   2   3  11       49.71       57.56      6.54 o
   3   3  11       97.74       93.17      9.63 o
   4   3  11       11.73        5.41     11.97 o
  -6   4  11       53.27       60.54      9.68 o
  -5   4  11        0.03       -2.05      6.27 o
  -4   4  11        0.42        2.76      5.41 o
  -3   4  11      100.95       99.97      6.37 o
  -2   4  11       92.34       79.44      6.06 o
  -1   4  11       11.67       14.29      5.98 o
   0   4  11        7.62        4.57      5.12 o
   1   4  11        2.74        3.23      5.06 o
   2   4  11        8.57        8.67      6.42 o
   3   4  11        8.93       10.72      8.01 o
   4   4  11        8.16       10.10     12.14 o
   5   4  11       94.66      117.05     16.40 o
  -5   5  11       14.29       19.97      8.67 o
  -4   5  11        0.06        2.78      5.41 o
  -3   5  11        6.59        8.62      5.54 o
  -2   5  11        0.47        4.69      4.99 o
  -1   5  11        1.95        2.20      5.12 o
   0   5  11        3.03        2.84      4.84 o
   1   5  11        2.06        4.77      5.56 o
   2   5  11       20.52       30.68      6.43 o
   3   5  11       27.12       28.62      7.41 o
   4   5  11       12.23        3.51     13.71 o
  -5   6  11        8.48        6.94     12.19 o
  -4   6  11       40.31       42.51      7.36 o
  -3   6  11       19.03       21.12      6.74 o
  -2   6  11       73.86       69.81      7.70 o
  -1   6  11       17.50       19.38      6.41 o
   0   6  11        6.59       13.94      5.77 o
   1   6  11       53.97       49.55      6.17 o
   2   6  11       14.78       20.10      8.03 o
   3   6  11       14.97       15.89     11.38 o
  -5   7  11        0.30       -0.19     12.14 o
  -3   7  11      119.03      143.72      8.99 o
  -2   7  11       17.51       17.98      7.03 o
  -1   7  11        0.33        4.26      6.58 o
   0   7  11       65.43       73.43      7.69 o
   1   7  11       60.24       61.68      8.98 o
   2   7  11        3.81        3.66      8.85 o
  -2   8  11       36.00       29.55     10.91 o
  -1   8  11       25.63       26.42      7.65 o
   0   8  11       65.69       60.92      9.84 o
   1   8  11       14.88       18.70     12.88 o
  -1   9  11       24.32       22.47     11.02 o
   0   9  11       30.26       27.56     12.09 o
  -4   0  12        5.67       13.99     12.76 o
  -3   0  12       99.75      100.89     13.22 o
  -2   0  12        1.47       -1.11     11.70 o
  -1   0  12      211.57      270.17     16.56 o
   0   0  12       29.75       43.25      8.98 o
   1   0  12       90.01       81.03     12.19 o
   2   0  12       40.72       54.37     13.14 o
   3   0  12       87.36      100.13     15.87 o
  -4   1  12      102.70      138.08     10.77 o
  -3   1  12        4.21        6.25      8.47 o
  -2   1  12        0.81        8.86      8.49 o
  -1   1  12        2.17        7.04      8.27 o
   0   1  12       33.33       35.39      5.70 o
   1   1  12        0.07        3.58      6.62 o
   2   1  12        3.96       13.86     13.14 o
   3   1  12       14.56       18.12     13.54 o
  -5   2  12       64.31       73.48     13.73 o
  -4   2  12        6.15        4.51      8.22 o
  -3   2  12       41.62       42.14      8.40 o
  -2   2  12       48.95       51.29      9.30 o
  -1   2  12      161.36      145.66     10.55 o
   0   2  12       12.47       12.39      5.37 o
   1   2  12      135.72      144.79      9.15 o
   2   2  12       92.81      109.54     10.01 o
   3   2  12        2.70       13.55     12.78 o
  -5   3  12      106.12      108.21     14.75 o
  -4   3  12       16.56       18.51     12.31 o
  -3   3  12       15.24       18.65      6.74 o
  -2   3  12       36.45       32.56      6.63 o
  -1   3  12       56.01       62.28      9.28 o
   0   3  12       13.96       12.48      5.55 o
   1   3  12        2.40        4.30      6.68 o
   2   3  12       24.56       38.71      8.27 o
   3   3  12        6.75       12.30     12.19 o
  -5   4  12        0.41        0.58      7.00 o
  -4   4  12       10.46       14.54      6.68 o
  -3   4  12        1.65        6.31      5.41 o
  -2   4  12       56.09       52.17      6.33 o
  -1   4  12        0.04        2.43      5.50 o
   0   4  12       12.48       16.27      5.18 o
   1   4  12       47.01       45.15      6.28 o
   2   4  12       25.85       24.37      8.61 o
   3   4  12       78.17       82.14     14.40 o
  -4   5  12      112.99      114.72     10.67 o
  -3   5  12       78.73       65.07      9.71 o
  -2   5  12       51.02       51.10      9.02 o
  -1   5  12       92.73       93.77      7.90 o
   0   5  12       57.19       58.30      6.33 o
   1   5  12        6.41        5.92      8.16 o
   2   5  12       39.19       45.07      9.82 o
   3   5  12       29.65       23.09     13.74 o
  -3   6  12        0.85       -2.50      9.14 o
  -2   6  12        3.71       -0.71      8.38 o
  -1   6  12       77.52       74.37      9.55 o
   0   6  12       29.58       20.62      8.59 o
   1   6  12       16.27       16.47     13.43 o
  -2   1  13       87.09       81.75     15.38 o
  -1   1  13       15.91       15.83      9.68 o
   0   1  13       39.13       43.92     13.42 o
  -3   2  13       23.98       23.50     12.45 o
  -2   2  13       27.65       36.83     14.07 o
  -1   2  13        2.45       -1.49     12.63 o
   0   2  13        3.30        6.11      8.34 o
  -3   3  13        3.92        6.53     12.21 o
  -2   3  13        4.08       -1.33     11.71 o
  -1   3  13        4.40        4.94     11.38 o
   0   3  13       23.57       24.15      9.09 o
  -2   4  13       48.19       67.71     14.29 o
  -1   4  13       78.96       53.75     13.29 o
   0   4  13       72.11       53.90     14.59 o
  -1   5  13       80.81       64.83     14.23 o
   0   5  13      100.95      100.73     15.87 o
 
